# Supplementary material for: Crystal structures of 3-fluoro-N-[2-(tri­fluoro­meth­yl)phen­yl]benzamide, 3-bromo-N-[2-(tri­fluoro­meth­yl)phen­yl]benzamide and 3-iodo-N-[2-(tri­fluoro­meth­yl)phen­yl]benzamide
Source: Acta Crystallogr E Crystallogr Commun. 2016 May 17;72(Pt 6):819–23. doi: 10.1107/S2056989016007866 (PMC4908555; doi:10.1107/S2056989016007866)
Supplement: Supplementary file 1 [file e-72-00819-sup1.cif]

##############################################################################
#                                                                            #
# This CIF contains the data in a paper accepted for publication in          #
# Acta Crystallographica Section E. It conforms to the requirements of       #
# Notes for Authors for Acta Crystallographica Section E, and has been       #
# peer reviewed under the auspices of the IUCr Commission on Journals.       #
#                                                                            #
# Full details of the Crystallographic Information File format               #
# are given in the paper "The Crystallographic Information File (CIF):       #
# a New Standard Archive File for Crystallography" by S. R. Hall, F. H.      #
# Allen and I. D. Brown [Acta Cryst. (1991), A47, 655-685].                  #
#                                                                            #
# The current version of the core CIF dictionary is obtainable from          #
# ftp://ftp.iucr.org/pub/cif_core.dic.                                       #
#                                                                            #
# Software is freely available for graphical display of the structure(s)     #
# in this CIF. For information consult the CIF software page                 #
# http://www.iucr.org/resources/cif/software.                                #
#                                                                            #
# This file may be used for bona fide research purposes within the           #
# scientific community so long as proper attribution is given to the journal # 
# article from which it was obtained.                                        #
#                                                                            #
##############################################################################
data_I
_database_code_depnum_ccdc_archive 'CCDC 1479655'
_audit_creation_method     ?
_chemical_name_systematic
;
3-Fluoro-<i>N</i>-[2-(trifluoromethyl)phenyl]benzamide
;
_chemical_name_common     ?
_chemical_formula_moiety     'C14 H9 F4 N1 O1'
_chemical_formula_sum     'C14 H9 F4 N1 O1'
_chemical_formula_iupac     'C14 H9 F4 N1 O1'
_chemical_formula_weight     283.22
_chemical_melting_point     377
_space_group_crystal_system     monoclinic
_space_group_name_H-M_alt     'P 21/c'
_space_group_name_Hall     '-P 2ybc'
loop_
    _space_group_symop_id
    _space_group_symop_operation_xyz
    1 'x, y, z'
    2 '-x, y+1/2, -z+1/2'
    3 '-x, -y, -z'
    4 'x, -y-1/2, z-1/2'
_cell_length_a     8.0258(2)
_cell_length_b     39.7598(12)
_cell_length_c     7.8932(2)
_cell_angle_alpha     90.00
_cell_angle_beta     103.9370(10)
_cell_angle_gamma     90.00
_cell_volume     2444.60(11)
_cell_formula_units_Z     8
_cell_measurement_reflns_used     143
_cell_measurement_theta_min     2.2
_cell_measurement_theta_max     64.2
_cell_measurement_temperature     173(2)
_cell_special_details     Prism
_exptl_crystal_description     Prism
_exptl_crystal_colour     Colourless
_exptl_crystal_size_max     0.29
_exptl_crystal_size_mid     0.22
_exptl_crystal_size_min     0.19
_exptl_crystal_density_diffrn     1.539
_exptl_crystal_density_meas     ?
_exptl_crystal_density_method     'not measured'
_exptl_crystal_F_000     1152
_exptl_absorpt_coefficient_mu     1.222
_exptl_absorpt_correction_type     multi-scan
_exptl_absorpt_process_details
;
(SADABS; Bruker, 2009)
;
_exptl_absorpt_correction_T_min     0.760
_exptl_absorpt_correction_T_max     0.793
_exptl_special_details     ?
_diffrn_ambient_temperature     173.15
_diffrn_radiation_type     CuK\a
_diffrn_radiation_wavelength     1.54178
_diffrn_radiation_monochromator     graphite
_diffrn_measurement_device_type     'Bruker APEXII CCD'
_diffrn_measurement_method     'phi and \f scans'
_diffrn_detector_area_resol_mean     ?
_diffrn_reflns_number     13874
_diffrn_reflns_av_R_equivalents     0.0337
_diffrn_reflns_theta_min     2.22
_diffrn_reflns_theta_max     64.21
_diffrn_reflns_theta_full     64.21
_diffrn_measured_fraction_theta_max     0.977
_diffrn_measured_fraction_theta_full     0.977
_diffrn_reflns_limit_h_min     -9
_diffrn_reflns_limit_h_max     7
_diffrn_reflns_limit_k_min     -44
_diffrn_reflns_limit_k_max     45
_diffrn_reflns_limit_l_min     -6
_diffrn_reflns_limit_l_max     9
_diffrn_standards_number     1
_diffrn_standards_interval_count     1
_diffrn_standards_interval_time     1
_diffrn_standards_decay_%     1
_refine_special_details
;
 Refinement of F^2^ against ALL reflections.  The weighted R-factor wR and
 goodness of fit S are based on F^2^, conventional R-factors R are based
 on F, with F set to zero for negative F^2^. The threshold expression of
 F^2^ > 2\s(F^2^) is used only for calculating R-factors(gt) etc. and is
 not relevant to the choice of reflections for refinement.  R-factors based
 on F^2^ are statistically about twice as large as those based on F, and R-
 factors based on ALL data will be even larger.
;
_reflns_number_total     3997
_reflns_number_gt     3816
_reflns_threshold_expression     >2\s(I)
_refine_ls_structure_factor_coef     Fsqd
_refine_ls_matrix_type     full
_refine_ls_R_factor_all     0.0348
_refine_ls_R_factor_gt     0.0334
_refine_ls_wR_factor_gt     0.0898
_refine_ls_wR_factor_ref     0.0913
_refine_ls_goodness_of_fit_ref     1.060
_refine_ls_restrained_S_all     1.059
_refine_ls_number_reflns     3997
_refine_ls_number_parameters     369
_refine_ls_number_restraints     2
_refine_ls_hydrogen_treatment     mixed
_refine_ls_weighting_scheme     calc
_refine_ls_weighting_details
         'calc w=1/[\s^2^(Fo^2^)+(0.0464P)^2^+0.8967P] where P=(Fo^2^+2Fc^2^)/3'
_atom_sites_solution_hydrogens     geom
_atom_sites_solution_primary     direct
_atom_sites_solution_secondary     difmap
_refine_ls_shift/su_max     0.000
_refine_ls_shift/su_mean     0.000
_refine_diff_density_max     0.194
_refine_diff_density_min     -0.172
_refine_ls_extinction_method     none
_refine_ls_extinction_coef     ?
loop_
    _atom_type_symbol
    _atom_type_description
    _atom_type_scat_dispersion_real
    _atom_type_scat_dispersion_imag
    _atom_type_scat_source
    'C' 'C' 0.0181 0.0091
                         'International Tables Vol C Tables 4.2.6.8 and 6.1.1.4'
    'H' 'H' 0.0000 0.0000
                         'International Tables Vol C Tables 4.2.6.8 and 6.1.1.4'
    'N' 'N' 0.0311 0.0180
                         'International Tables Vol C Tables 4.2.6.8 and 6.1.1.4'
    'O' 'O' 0.0492 0.0322
                         'International Tables Vol C Tables 4.2.6.8 and 6.1.1.4'
    'F' 'F' 0.0727 0.0534
                         'International Tables Vol C Tables 4.2.6.8 and 6.1.1.4'
_computing_data_collection
;
APEX2 (Bruker, 2009)
;
_computing_cell_refinement
;
APEX2 and SAINT-Plus (Bruker, 2009)
;
_computing_data_reduction
;
SAINT-Plus and XPREP (Bruker, 2009)
;
_computing_structure_solution
;
SHELXS97 (Sheldrick, 2008)
;
_computing_structure_refinement
;
SHELXL97 (Sheldrick, 2008)
;
_computing_molecular_graphics
;
Mercury (Macrae <i>et al.</i>,  2008)
;
_computing_publication_material
;
SHELXL97 (Sheldrick, 2008)
;
loop_
    _atom_site_type_symbol
    _atom_site_label
    _atom_site_fract_x
    _atom_site_fract_y
    _atom_site_fract_z
    _atom_site_U_iso_or_equiv
    _atom_site_adp_type
    _atom_site_calc_flag
    _atom_site_occupancy
    _atom_site_disorder_assembly
    _atom_site_disorder_group
    H H2 0.667(2) 0.1103(4) 0.558(2) 0.034(5) Uiso d 1 . .
    H H1 0.140(2) 0.1376(4) 0.456(2) 0.029(4) Uiso d 1 . .
    F F5 0.33100(11) 0.07085(2) 0.60352(10) 0.0292(2) Uani d 1 . .
    F F6 0.35108(12) 0.01935(2) 0.52831(11) 0.0329(2) Uani d 1 . .
    F F7 0.57809(11) 0.04694(2) 0.65368(10) 0.0292(2) Uani d 1 . .
    O O2 0.35341(12) 0.15177(2) 0.38529(12) 0.0247(2) Uani d 1 . .
    N N2 0.56532(16) 0.11452(3) 0.48712(15) 0.0222(3) Uani d 1 . .
    F F8 0.45852(14) 0.24815(2) 0.79593(13) 0.0436(3) Uani d 1 . .
    C C21 0.48174(17) 0.14343(3) 0.49780(17) 0.0198(3) Uani d 1 . .
    C C22 0.54636(17) 0.16483(3) 0.65650(17) 0.0210(3) Uani d 1 . .
    C C28 0.42663(18) 0.04946(3) 0.53435(18) 0.0234(3) Uani d 1 . .
    C C15 0.51404(17) 0.09248(3) 0.34014(17) 0.0209(3) Uani d 1 . .
    C C20 0.53464(19) 0.10260(4) 0.17839(19) 0.0254(3) Uani d 1 . .
    H H20 0.5775 0.1244 0.1644 0.030 Uiso calc 1 . .
    C C23 0.47773(19) 0.19705(4) 0.65248(18) 0.0252(3) Uani d 1 . .
    H H23 0.3996 0.2052 0.5506 0.030 Uiso calc 1 . .
    C C27 0.66387(18) 0.15357(4) 0.80616(18) 0.0238(3) Uani d 1 . .
    H H27 0.7132 0.1318 0.8083 0.029 Uiso calc 1 . .
    C C24 0.5257(2) 0.21680(4) 0.7997(2) 0.0291(3) Uani d 1 . .
    C C26 0.70845(19) 0.17425(4) 0.95187(19) 0.0280(3) Uani d 1 . .
    H H26 0.7879 0.1664 1.0537 0.034 Uiso calc 1 . .
    C C25 0.6385(2) 0.20607(4) 0.95048(19) 0.0291(3) Uani d 1 . .
    H H25 0.6675 0.2201 1.0506 0.035 Uiso calc 1 . .
    C C19 0.49280(19) 0.08093(4) 0.03697(18) 0.0280(3) Uani d 1 . .
    H H19 0.5084 0.0878 -0.0734 0.034 Uiso calc 1 . .
    C C18 0.4285(2) 0.04928(4) 0.05599(19) 0.0283(3) Uani d 1 . .
    H H18 0.3997 0.0345 -0.0413 0.034 Uiso calc 1 . .
    C C17 0.40585(19) 0.03907(4) 0.21705(18) 0.0254(3) Uani d 1 . .
    H H17 0.3613 0.0173 0.2300 0.030 Uiso calc 1 . .
    C C16 0.44841(17) 0.06066(4) 0.35957(18) 0.0212(3) Uani d 1 . .
    F F1 0.01785(11) 0.19821(2) 0.34114(10) 0.0316(2) Uani d 1 . .
    F F3 -0.21044(11) 0.17739(2) 0.39516(11) 0.0316(2) Uani d 1 . .
    F F2 -0.14591(13) 0.22917(2) 0.45373(12) 0.0392(2) Uani d 1 . .
    O O1 -0.08868(12) 0.09581(2) 0.62751(12) 0.0247(2) Uani d 1 . .
    F F4 -0.13792(16) -0.00092(3) 0.21276(14) 0.0509(3) Uani d 1 . .
    N N1 0.07498(16) 0.13350(3) 0.52692(15) 0.0227(3) Uani d 1 . .
    C C7 -0.01510(17) 0.10475(3) 0.51462(17) 0.0211(3) Uani d 1 . .
    C C13 -0.00037(19) 0.09805(4) 0.19810(19) 0.0263(3) Uani d 1 . .
    H H13 0.0340 0.1209 0.1952 0.032 Uiso calc 1 . .
    C C8 -0.02734(17) 0.08437(4) 0.35245(18) 0.0223(3) Uani d 1 . .
    C C14 -0.07845(19) 0.19824(4) 0.45914(18) 0.0243(3) Uani d 1 . .
    C C1 0.09082(18) 0.15641(4) 0.66916(18) 0.0221(3) Uani d 1 . .
    C C2 0.02149(18) 0.18867(4) 0.63846(18) 0.0223(3) Uani d 1 . .
    C C6 0.17972(19) 0.14752(4) 0.83585(19) 0.0291(3) Uani d 1 . .
    H H6 0.2254 0.1255 0.8577 0.035 Uiso calc 1 . .
    C C9 -0.07529(19) 0.05080(4) 0.3572(2) 0.0275(3) Uani d 1 . .
    H H9 -0.0945 0.0411 0.4610 0.033 Uiso calc 1 . .
    C C12 -0.0237(2) 0.07837(4) 0.04937(19) 0.0310(3) Uani d 1 . .
    H H12 -0.0068 0.0879 -0.0557 0.037 Uiso calc 1 . .
    C C3 0.0453(2) 0.21184(4) 0.7738(2) 0.0300(3) Uani d 1 . .
    H H3 -0.0009 0.2339 0.7528 0.036 Uiso calc 1 . .
    C C10 -0.0941(2) 0.03200(4) 0.2076(2) 0.0325(4) Uani d 1 . .
    C C11 -0.0716(2) 0.04501(4) 0.0527(2) 0.0334(4) Uani d 1 . .
    H H11 -0.0886 0.0314 -0.0490 0.040 Uiso calc 1 . .
    C C5 0.2025(2) 0.17060(5) 0.9713(2) 0.0357(4) Uani d 1 . .
    H H5 0.2633 0.1643 1.0856 0.043 Uiso calc 1 . .
    C C4 0.1367(2) 0.20270(4) 0.9394(2) 0.0364(4) Uani d 1 . .
    H H4 0.1543 0.2186 1.0318 0.044 Uiso calc 1 . .
loop_
    _atom_site_aniso_label
    _atom_site_aniso_U_11
    _atom_site_aniso_U_22
    _atom_site_aniso_U_33
    _atom_site_aniso_U_12
    _atom_site_aniso_U_13
    _atom_site_aniso_U_23
    F5 0.0319(5) 0.0342(5) 0.0230(4) 0.0058(4) 0.0097(3) -0.0001(3)
    F6 0.0415(5) 0.0273(5) 0.0320(5) -0.0069(4) 0.0132(4) 0.0028(4)
    F7 0.0296(5) 0.0343(5) 0.0208(4) 0.0041(4) 0.0002(3) 0.0055(3)
    O2 0.0234(5) 0.0309(6) 0.0180(5) 0.0025(4) 0.0015(4) 0.0013(4)
    N2 0.0225(6) 0.0228(6) 0.0182(6) -0.0006(5) -0.0009(5) -0.0026(5)
    F8 0.0592(7) 0.0246(5) 0.0447(6) 0.0047(4) 0.0078(5) -0.0076(4)
    C21 0.0200(7) 0.0234(7) 0.0170(6) -0.0028(5) 0.0061(5) 0.0024(5)
    C22 0.0216(7) 0.0234(7) 0.0190(7) -0.0043(5) 0.0070(5) 0.0002(5)
    C28 0.0243(7) 0.0229(7) 0.0223(7) 0.0008(6) 0.0042(6) 0.0006(5)
    C15 0.0197(7) 0.0230(7) 0.0182(7) 0.0010(5) 0.0011(5) -0.0014(5)
    C20 0.0272(8) 0.0250(7) 0.0236(7) -0.0005(6) 0.0055(6) 0.0022(6)
    C23 0.0275(7) 0.0247(7) 0.0230(7) -0.0017(6) 0.0057(6) 0.0013(6)
    C27 0.0246(7) 0.0258(7) 0.0204(7) -0.0018(6) 0.0041(6) 0.0001(6)
    C24 0.0357(8) 0.0209(7) 0.0328(8) -0.0026(6) 0.0124(7) -0.0031(6)
    C26 0.0298(8) 0.0331(8) 0.0196(7) -0.0053(6) 0.0032(6) -0.0007(6)
    C25 0.0345(8) 0.0308(8) 0.0227(7) -0.0105(6) 0.0081(6) -0.0072(6)
    C19 0.0309(8) 0.0346(8) 0.0180(7) 0.0021(6) 0.0053(6) 0.0020(6)
    C18 0.0327(8) 0.0294(8) 0.0210(7) 0.0032(6) 0.0029(6) -0.0055(6)
    C17 0.0267(8) 0.0238(7) 0.0241(7) 0.0002(6) 0.0030(6) -0.0027(6)
    C16 0.0199(7) 0.0235(7) 0.0193(7) 0.0023(5) 0.0028(5) 0.0008(6)
    F1 0.0357(5) 0.0376(5) 0.0238(4) 0.0038(4) 0.0115(4) 0.0090(4)
    F3 0.0284(5) 0.0391(5) 0.0241(4) -0.0029(4) 0.0002(3) 0.0043(4)
    F2 0.0486(6) 0.0281(5) 0.0412(5) 0.0161(4) 0.0112(4) 0.0085(4)
    O1 0.0253(5) 0.0299(5) 0.0187(5) -0.0009(4) 0.0051(4) 0.0028(4)
    F4 0.0739(8) 0.0355(6) 0.0510(6) -0.0214(5) 0.0300(6) -0.0176(5)
    N1 0.0272(6) 0.0217(6) 0.0213(6) 0.0022(5) 0.0096(5) 0.0012(5)
    C7 0.0187(7) 0.0241(7) 0.0194(7) 0.0062(5) 0.0025(5) 0.0046(5)
    C13 0.0262(7) 0.0295(8) 0.0230(7) 0.0023(6) 0.0054(6) 0.0037(6)
    C8 0.0186(7) 0.0265(7) 0.0213(7) 0.0027(5) 0.0038(5) 0.0014(6)
    C14 0.0271(7) 0.0221(7) 0.0246(7) 0.0033(6) 0.0081(6) 0.0025(6)
    C1 0.0219(7) 0.0251(7) 0.0197(7) -0.0002(6) 0.0061(5) 0.0009(5)
    C2 0.0234(7) 0.0232(7) 0.0214(7) -0.0005(6) 0.0072(5) 0.0005(6)
    C6 0.0267(8) 0.0348(8) 0.0247(8) 0.0019(6) 0.0040(6) 0.0072(6)
    C9 0.0284(8) 0.0295(8) 0.0258(7) -0.0019(6) 0.0088(6) -0.0003(6)
    C12 0.0288(8) 0.0437(9) 0.0203(7) 0.0016(7) 0.0057(6) 0.0014(6)
    C3 0.0359(9) 0.0274(8) 0.0287(8) -0.0034(6) 0.0115(7) -0.0060(6)
    C10 0.0325(8) 0.0307(8) 0.0357(9) -0.0069(7) 0.0112(7) -0.0077(7)
    C11 0.0298(8) 0.0444(10) 0.0264(8) -0.0021(7) 0.0074(6) -0.0112(7)
    C5 0.0318(8) 0.0542(11) 0.0191(7) -0.0077(8) 0.0022(6) 0.0032(7)
    C4 0.0410(9) 0.0450(10) 0.0244(8) -0.0117(8) 0.0100(7) -0.0115(7)
_geom_special_details
;
 All s.u.'s (except the s.u. in the dihedral angle between two l.s. planes)
 are estimated using the full covariance matrix.  The cell s.u.'s are taken
 into account individually in the estimation of s.u.'s in distances, angles
 and torsion angles; correlations between s.u.'s in cell parameters are only
 used when they are defined by crystal symmetry.  An approximate (isotropic)
 treatment of cell s.u.'s is used for estimating s.u.'s involving l.s. planes.
;
loop_
    _geom_bond_atom_site_label_1
    _geom_bond_atom_site_label_2
    _geom_bond_site_symmetry_2
    _geom_bond_distance
    _geom_bond_publ_flag
    F5 C28 . 1.3462(16) ?
    F6 C28 . 1.3377(16) ?
    F7 C28 . 1.3503(17) ?
    O2 C21 . 1.2324(17) ?
    N2 H2 . 0.889(18) ?
    N2 C21 . 1.3438(18) ?
    N2 C15 . 1.4327(18) ?
    F8 C24 . 1.3557(18) ?
    C21 C22 . 1.4998(19) ?
    C22 C23 . 1.392(2) ?
    C22 C27 . 1.396(2) ?
    C28 C16 . 1.4993(19) ?
    C15 C20 . 1.386(2) ?
    C15 C16 . 1.393(2) ?
    C20 H20 . 0.9500 ?
    C20 C19 . 1.386(2) ?
    C23 H23 . 0.9500 ?
    C23 C24 . 1.378(2) ?
    C27 H27 . 0.9500 ?
    C27 C26 . 1.389(2) ?
    C24 C25 . 1.378(2) ?
    C26 H26 . 0.9500 ?
    C26 C25 . 1.383(2) ?
    C25 H25 . 0.9500 ?
    C19 H19 . 0.9500 ?
    C19 C18 . 1.382(2) ?
    C18 H18 . 0.9500 ?
    C18 C17 . 1.387(2) ?
    C17 H17 . 0.9500 ?
    C17 C16 . 1.391(2) ?
    F1 C14 . 1.3459(17) ?
    F3 C14 . 1.3440(17) ?
    F2 C14 . 1.3403(17) ?
    O1 C7 . 1.2338(17) ?
    F4 C10 . 1.3583(19) ?
    N1 H1 . 0.868(18) ?
    N1 C7 . 1.3437(19) ?
    N1 C1 . 1.4273(18) ?
    C7 C8 . 1.498(2) ?
    C13 H13 . 0.9500 ?
    C13 C8 . 1.398(2) ?
    C13 C12 . 1.385(2) ?
    C8 C9 . 1.392(2) ?
    C14 C2 . 1.498(2) ?
    C1 C2 . 1.396(2) ?
    C1 C6 . 1.383(2) ?
    C2 C3 . 1.388(2) ?
    C6 H6 . 0.9500 ?
    C6 C5 . 1.387(2) ?
    C9 H9 . 0.9500 ?
    C9 C10 . 1.375(2) ?
    C12 H12 . 0.9500 ?
    C12 C11 . 1.383(2) ?
    C3 H3 . 0.9500 ?
    C3 C4 . 1.385(2) ?
    C10 C11 . 1.378(2) ?
    C11 H11 . 0.9500 ?
    C5 H5 . 0.9500 ?
    C5 C4 . 1.381(3) ?
    C4 H4 . 0.9500 ?
loop_
    _geom_angle_atom_site_label_1
    _geom_angle_atom_site_label_2
    _geom_angle_atom_site_label_3
    _geom_angle_site_symmetry_1
    _geom_angle_site_symmetry_3
    _geom_angle
    _geom_angle_publ_flag
    C21 N2 H2 . . 121.3(12) ?
    C21 N2 C15 . . 121.57(12) ?
    C15 N2 H2 . . 115.8(12) ?
    O2 C21 N2 . . 121.88(12) ?
    O2 C21 C22 . . 120.67(12) ?
    N2 C21 C22 . . 117.41(12) ?
    C23 C22 C21 . . 116.60(12) ?
    C23 C22 C27 . . 119.84(13) ?
    C27 C22 C21 . . 123.51(13) ?
    F5 C28 F7 . . 105.63(11) ?
    F5 C28 C16 . . 112.95(11) ?
    F6 C28 F5 . . 106.38(11) ?
    F6 C28 F7 . . 106.41(11) ?
    F6 C28 C16 . . 112.65(11) ?
    F7 C28 C16 . . 112.27(11) ?
    C20 C15 N2 . . 119.58(12) ?
    C20 C15 C16 . . 119.81(13) ?
    C16 C15 N2 . . 120.58(12) ?
    C15 C20 H20 . . 119.9 ?
    C19 C20 C15 . . 120.13(13) ?
    C19 C20 H20 . . 119.9 ?
    C22 C23 H23 . . 120.8 ?
    C24 C23 C22 . . 118.46(13) ?
    C24 C23 H23 . . 120.8 ?
    C22 C27 H27 . . 120.1 ?
    C26 C27 C22 . . 119.85(14) ?
    C26 C27 H27 . . 120.1 ?
    F8 C24 C23 . . 118.46(14) ?
    F8 C24 C25 . . 118.60(13) ?
    C25 C24 C23 . . 122.93(14) ?
    C27 C26 H26 . . 119.6 ?
    C25 C26 C27 . . 120.80(14) ?
    C25 C26 H26 . . 119.6 ?
    C24 C25 C26 . . 118.10(13) ?
    C24 C25 H25 . . 121.0 ?
    C26 C25 H25 . . 121.0 ?
    C20 C19 H19 . . 119.9 ?
    C18 C19 C20 . . 120.20(13) ?
    C18 C19 H19 . . 119.9 ?
    C19 C18 H18 . . 120.0 ?
    C19 C18 C17 . . 120.04(13) ?
    C17 C18 H18 . . 120.0 ?
    C18 C17 H17 . . 120.0 ?
    C18 C17 C16 . . 119.99(14) ?
    C16 C17 H17 . . 120.0 ?
    C15 C16 C28 . . 120.12(12) ?
    C17 C16 C28 . . 120.05(13) ?
    C17 C16 C15 . . 119.82(13) ?
    C7 N1 H1 . . 120.6(11) ?
    C7 N1 C1 . . 122.97(12) ?
    C1 N1 H1 . . 115.8(11) ?
    O1 C7 N1 . . 122.38(13) ?
    O1 C7 C8 . . 121.14(13) ?
    N1 C7 C8 . . 116.45(12) ?
    C8 C13 H13 . . 120.0 ?
    C12 C13 H13 . . 120.0 ?
    C12 C13 C8 . . 120.07(14) ?
    C13 C8 C7 . . 122.83(13) ?
    C9 C8 C7 . . 117.21(12) ?
    C9 C8 C13 . . 119.90(13) ?
    F1 C14 C2 . . 112.80(12) ?
    F3 C14 F1 . . 105.76(11) ?
    F3 C14 C2 . . 113.12(11) ?
    F2 C14 F1 . . 105.87(11) ?
    F2 C14 F3 . . 106.14(11) ?
    F2 C14 C2 . . 112.54(12) ?
    C2 C1 N1 . . 119.57(12) ?
    C6 C1 N1 . . 120.87(13) ?
    C6 C1 C2 . . 119.52(13) ?
    C1 C2 C14 . . 119.84(12) ?
    C3 C2 C14 . . 120.09(13) ?
    C3 C2 C1 . . 120.06(13) ?
    C1 C6 H6 . . 119.8 ?
    C1 C6 C5 . . 120.40(15) ?
    C5 C6 H6 . . 119.8 ?
    C8 C9 H9 . . 120.9 ?
    C10 C9 C8 . . 118.16(14) ?
    C10 C9 H9 . . 120.9 ?
    C13 C12 H12 . . 119.8 ?
    C11 C12 C13 . . 120.45(14) ?
    C11 C12 H12 . . 119.8 ?
    C2 C3 H3 . . 120.1 ?
    C4 C3 C2 . . 119.71(15) ?
    C4 C3 H3 . . 120.1 ?
    F4 C10 C9 . . 118.27(14) ?
    F4 C10 C11 . . 118.59(14) ?
    C9 C10 C11 . . 123.14(15) ?
    C12 C11 H11 . . 120.9 ?
    C10 C11 C12 . . 118.26(14) ?
    C10 C11 H11 . . 120.9 ?
    C6 C5 H5 . . 120.1 ?
    C4 C5 C6 . . 119.84(14) ?
    C4 C5 H5 . . 120.1 ?
    C3 C4 H4 . . 119.8 ?
    C5 C4 C3 . . 120.45(14) ?
    C5 C4 H4 . . 119.8 ?
loop_
    _geom_torsion_atom_site_label_1
    _geom_torsion_atom_site_label_2
    _geom_torsion_atom_site_label_3
    _geom_torsion_atom_site_label_4
    _geom_torsion_site_symmetry_1
    _geom_torsion_site_symmetry_2
    _geom_torsion_site_symmetry_3
    _geom_torsion_site_symmetry_4
    _geom_torsion
    _geom_torsion_publ_flag
    F5 C28 C16 C15 . . . . 54.98(17) ?
    F5 C28 C16 C17 . . . . -126.11(14) ?
    F6 C28 C16 C15 . . . . 175.54(12) ?
    F6 C28 C16 C17 . . . . -5.54(18) ?
    F7 C28 C16 C15 . . . . -64.33(16) ?
    F7 C28 C16 C17 . . . . 114.58(14) ?
    O2 C21 C22 C23 . . . . -12.78(18) ?
    O2 C21 C22 C27 . . . . 164.63(13) ?
    N2 C21 C22 C23 . . . . 169.55(12) ?
    N2 C21 C22 C27 . . . . -13.04(19) ?
    N2 C15 C20 C19 . . . . 177.07(13) ?
    N2 C15 C16 C28 . . . . 1.5(2) ?
    N2 C15 C16 C17 . . . . -177.37(13) ?
    F8 C24 C25 C26 . . . . -178.96(13) ?
    C21 N2 C15 C20 . . . . 68.06(18) ?
    C21 N2 C15 C16 . . . . -113.80(15) ?
    C21 C22 C23 C24 . . . . 176.07(13) ?
    C21 C22 C27 C26 . . . . -175.71(13) ?
    C22 C23 C24 F8 . . . . -179.84(13) ?
    C22 C23 C24 C25 . . . . 0.0(2) ?
    C22 C27 C26 C25 . . . . -0.4(2) ?
    C15 N2 C21 O2 . . . . 2.8(2) ?
    C15 N2 C21 C22 . . . . -179.58(12) ?
    C15 C20 C19 C18 . . . . 0.8(2) ?
    C20 C15 C16 C28 . . . . 179.68(13) ?
    C20 C15 C16 C17 . . . . 0.8(2) ?
    C20 C19 C18 C17 . . . . -0.1(2) ?
    C23 C22 C27 C26 . . . . 1.6(2) ?
    C23 C24 C25 C26 . . . . 1.2(2) ?
    C27 C22 C23 C24 . . . . -1.4(2) ?
    C27 C26 C25 C24 . . . . -1.0(2) ?
    C19 C18 C17 C16 . . . . -0.2(2) ?
    C18 C17 C16 C28 . . . . -179.05(13) ?
    C18 C17 C16 C15 . . . . -0.1(2) ?
    C16 C15 C20 C19 . . . . -1.1(2) ?
    F1 C14 C2 C1 . . . . -64.46(17) ?
    F1 C14 C2 C3 . . . . 115.45(14) ?
    F3 C14 C2 C1 . . . . 55.52(17) ?
    F3 C14 C2 C3 . . . . -124.56(14) ?
    F2 C14 C2 C1 . . . . 175.83(12) ?
    F2 C14 C2 C3 . . . . -4.26(19) ?
    O1 C7 C8 C13 . . . . 157.12(13) ?
    O1 C7 C8 C9 . . . . -19.98(19) ?
    F4 C10 C11 C12 . . . . -178.75(14) ?
    N1 C7 C8 C13 . . . . -20.83(19) ?
    N1 C7 C8 C9 . . . . 162.08(13) ?
    N1 C1 C2 C14 . . . . 3.9(2) ?
    N1 C1 C2 C3 . . . . -176.01(13) ?
    N1 C1 C6 C5 . . . . 176.39(14) ?
    C7 N1 C1 C2 . . . . -115.64(15) ?
    C7 N1 C1 C6 . . . . 66.89(19) ?
    C7 C8 C9 C10 . . . . 177.40(13) ?
    C13 C8 C9 C10 . . . . 0.2(2) ?
    C13 C12 C11 C10 . . . . -0.4(2) ?
    C8 C13 C12 C11 . . . . -0.8(2) ?
    C8 C9 C10 F4 . . . . 178.85(14) ?
    C8 C9 C10 C11 . . . . -1.5(2) ?
    C14 C2 C3 C4 . . . . 179.50(14) ?
    C1 N1 C7 O1 . . . . -1.2(2) ?
    C1 N1 C7 C8 . . . . 176.74(12) ?
    C1 C2 C3 C4 . . . . -0.6(2) ?
    C1 C6 C5 C4 . . . . -0.3(2) ?
    C2 C1 C6 C5 . . . . -1.1(2) ?
    C2 C3 C4 C5 . . . . -0.8(2) ?
    C6 C1 C2 C14 . . . . -178.59(13) ?
    C6 C1 C2 C3 . . . . 1.5(2) ?
    C6 C5 C4 C3 . . . . 1.2(2) ?
    C9 C10 C11 C12 . . . . 1.6(3) ?
    C12 C13 C8 C7 . . . . -176.08(13) ?
    C12 C13 C8 C9 . . . . 0.9(2) ?
loop_
    _geom_hbond_atom_site_label_d
    _geom_hbond_atom_site_label_h
    _geom_hbond_atom_site_label_a
    _geom_hbond_site_symmetry_A
    _geom_hbond_distance_dh
    _geom_hbond_distance_ha
    _geom_hbond_distance_da
    _geom_hbond_angle_dha
    N1 H1 O2 5_555 0.868(16) 2.006(16) 2.8239(16) 156.8(14)
    N2 H2 O1 1_655 0.887(16) 1.990(16) 2.8303(16) 157.6(14)
    C5 H5 O2 1_556 0.95 2.35 3.2861(18) 167
    C12 H12 O1 1_554 0.95 2.45 3.3172(17) 152
_iucr_refine_instructions_details
;
TITL 2ba2 in P2(1)/c
CELL  1.54178   8.0258  39.7598   7.8932   90.000  103.937   90.000
ZERR     8.00   0.0002   0.0012   0.0002    0.000    0.001    0.000
LATT   1
SYMM  - X, 1/2 + Y, 1/2 - Z
SFAC  C    H    N    O    F
UNIT  112  72   8    8    32
MERG   2
OMIT     0.00 180.00
ACTA
CONF
HTAB
BOND $H
TEMP -100
DFIX 0.90 0.04 N1 H1
DFIX 0.90 0.04 N2 H2
OMIT     0   1   1
SIZE 0.29 0.22 0.19
FMAP   2
PLAN   20
BOND
L.S.   20
WGHT      0.0464      0.8967
FVAR       0.19325
H2    2    0.667060    0.110241    0.557276    11.00000    0.03441
H1    2    0.140074    0.137623    0.455884    11.00000    0.02879
MOLE    1
F5    5    0.330988    0.070849    0.603533    11.00000    0.03188    0.03416 =
         0.02300   -0.00007    0.00966    0.00583
F6    5    0.351084    0.019351    0.528317    11.00000    0.04147    0.02738 =
         0.03203    0.00274    0.01323   -0.00685
F7    5    0.578080    0.046943    0.653683    11.00000    0.02965    0.03436 =
         0.02078    0.00551    0.00028    0.00410
O2    4    0.353422    0.151774    0.385304    11.00000    0.02347    0.03097 =
         0.01814    0.00132    0.00159    0.00247
N2    3    0.565319    0.114518    0.487089    11.00000    0.02245    0.02288 =
         0.01832   -0.00258   -0.00087   -0.00058
F8    5    0.458527    0.248153    0.795940    11.00000    0.05915    0.02467 =
         0.04472   -0.00763    0.00789    0.00462
C21   1    0.481737    0.143430    0.497791    11.00000    0.02003    0.02352 =
         0.01698    0.00244    0.00611   -0.00278
C22   1    0.546377    0.164832    0.656502    11.00000    0.02171    0.02349 =
         0.01909    0.00024    0.00708   -0.00432
C28   1    0.426617    0.049459    0.534373    11.00000    0.02440    0.02297 =
         0.02236    0.00063    0.00421    0.00076
C15   1    0.514015    0.092484    0.340137    11.00000    0.01973    0.02298 =
         0.01824   -0.00140    0.00105    0.00100
C20   1    0.534644    0.102605    0.178379    11.00000    0.02727    0.02502 =
         0.02378    0.00210    0.00555   -0.00054
AFIX  43
H20   2    0.577538    0.124438    0.164418    11.00000   -1.20000
AFIX   0
C23   1    0.477720    0.197050    0.652460    11.00000    0.02762    0.02472 =
         0.02308    0.00131    0.00576   -0.00173
AFIX  43
H23   2    0.399620    0.205237    0.550600    11.00000   -1.20000
AFIX   0
C27   1    0.663875    0.153566    0.806179    11.00000    0.02461    0.02585 =
         0.02038    0.00012    0.00408   -0.00173
AFIX  43
H27   2    0.713212    0.131804    0.808359    11.00000   -1.20000
AFIX   0
C24   1    0.525687    0.216806    0.799714    11.00000    0.03576    0.02105 =
         0.03284   -0.00300    0.01239   -0.00263
C26   1    0.708460    0.174250    0.951876    11.00000    0.02981    0.03319 =
         0.01973   -0.00064    0.00321   -0.00525
AFIX  43
H26   2    0.787943    0.166446    1.053730    11.00000   -1.20000
AFIX   0
C25   1    0.638544    0.206074    0.950488    11.00000    0.03465    0.03091 =
         0.02261   -0.00712    0.00809   -0.01048
AFIX  43
H25   2    0.667488    0.220133    1.050604    11.00000   -1.20000
AFIX   0
C19   1    0.492796    0.080926    0.036962    11.00000    0.03095    0.03475 =
         0.01803    0.00197    0.00528    0.00206
AFIX  43
H19   2    0.508397    0.087843   -0.073386    11.00000   -1.20000
AFIX   0
C18   1    0.428449    0.049279    0.055977    11.00000    0.03275    0.02943 =
         0.02097   -0.00546    0.00294    0.00324
AFIX  43
H18   2    0.399673    0.034505   -0.041298    11.00000   -1.20000
AFIX   0
C17   1    0.405840    0.039068    0.217061    11.00000    0.02668    0.02377 =
         0.02423   -0.00281    0.00295    0.00027
AFIX  43
H17   2    0.361301    0.017333    0.229982    11.00000   -1.20000
AFIX   0
C16   1    0.448401    0.060659    0.359574    11.00000    0.01993    0.02357 =
         0.01938    0.00082    0.00276    0.00233
MOLE    2
F1    5    0.017832    0.198210    0.341132    11.00000    0.03570    0.03764 =
         0.02385    0.00899    0.01148    0.00382
F3    5   -0.210449    0.177392    0.395133    11.00000    0.02848    0.03915 =
         0.02410    0.00436    0.00030   -0.00292
F2    5   -0.145898    0.229169    0.453708    11.00000    0.04860    0.02824 =
         0.04124    0.00851    0.01129    0.01612
O1    4   -0.088670    0.095814    0.627515    11.00000    0.02533    0.02998 =
         0.01874    0.00285    0.00508   -0.00092
F4    5   -0.137941   -0.000919    0.212741    11.00000    0.07387    0.03558 =
         0.05103   -0.01760    0.02997   -0.02146
N1    3    0.074965    0.133504    0.526936    11.00000    0.02719    0.02179 =
         0.02132    0.00118    0.00962    0.00220
C7    1   -0.015104    0.104753    0.514629    11.00000    0.01872    0.02420 =
         0.01941    0.00454    0.00249    0.00626
C13   1   -0.000376    0.098052    0.198100    11.00000    0.02621    0.02956 =
         0.02308    0.00366    0.00545    0.00234
AFIX  43
H13   2    0.034007    0.120866    0.195199    11.00000   -1.20000
AFIX   0
C8    1   -0.027344    0.084363    0.352441    11.00000    0.01862    0.02649 =
         0.02148    0.00137    0.00391    0.00270
C14   1   -0.078478    0.198238    0.459143    11.00000    0.02719    0.02216 =
         0.02459    0.00257    0.00804    0.00331
C1    1    0.090830    0.156405    0.669179    11.00000    0.02197    0.02518 =
         0.01979    0.00100    0.00612   -0.00013
C2    1    0.021482    0.188665    0.638450    11.00000    0.02339    0.02330 =
         0.02143    0.00059    0.00726   -0.00053
C6    1    0.179692    0.147521    0.835862    11.00000    0.02687    0.03484 =
         0.02475    0.00719    0.00412    0.00191
AFIX  43
H6    2    0.225357    0.125468    0.857752    11.00000   -1.20000
AFIX   0
C9    1   -0.075320    0.050796    0.357198    11.00000    0.02835    0.02953 =
         0.02593   -0.00029    0.00879   -0.00187
AFIX  43
H9    2   -0.094542    0.041148    0.460952    11.00000   -1.20000
AFIX   0
C12   1   -0.023754    0.078373    0.049353    11.00000    0.02883    0.04384 =
         0.02037    0.00146    0.00574    0.00167
AFIX  43
H12   2   -0.006775    0.087861   -0.055672    11.00000   -1.20000
AFIX   0
C3    1    0.045307    0.211845    0.773736    11.00000    0.03591    0.02744 =
         0.02874   -0.00611    0.01153   -0.00355
AFIX  43
H3    2   -0.000897    0.233874    0.752767    11.00000   -1.20000
AFIX   0
C10   1   -0.094118    0.031991    0.207589    11.00000    0.03249    0.03087 =
         0.03578   -0.00763    0.01124   -0.00685
C11   1   -0.071632    0.045017    0.052730    11.00000    0.02974    0.04454 =
         0.02645   -0.01114    0.00740   -0.00210
AFIX  43
H11   2   -0.088591    0.031430   -0.049000    11.00000   -1.20000
AFIX   0
C5    1    0.202576    0.170599    0.971282    11.00000    0.03189    0.05424 =
         0.01927    0.00315    0.00226   -0.00772
AFIX  43
H5    2    0.263356    0.164341    1.085638    11.00000   -1.20000
AFIX   0
C4    1    0.136762    0.202700    0.939427    11.00000    0.04113    0.04514 =
         0.02437   -0.01144    0.01000   -0.01167
AFIX  43
H4    2    0.154331    0.218620    1.031784    11.00000   -1.20000
HKLF 4  1.0  1.00  0.00  0.00  0.00  1.00  0.00  0.00  0.00  1.00
REM  2ba2 in P2(1)/c
REM R1 =  0.0334 for   3816 Fo > 4sig(Fo)  and  0.0349 for all   3997 data
REM    369 parameters refined using      2 restraints
REM Highest difference peak  0.194,  deepest hole -0.174,  1-sigma level  0.040
END
;
data_II
_database_code_depnum_ccdc_archive 'CCDC 1479656'
_audit_creation_method     SHELXL97
_chemical_name_systematic
;
3-Bromo-<i>N</i>-[2-(trifluoromethyl)phenyl]benzamide
;
_chemical_name_common     ?
_chemical_formula_moiety     'C14 H9 Br F3 N O'
_chemical_formula_sum     'C14 H9 Br F3 N O'
_chemical_formula_iupac     'C14 H9 Br F3 N O'
_chemical_formula_weight     344.13
_chemical_melting_point     369
_symmetry_cell_setting     monoclinic
_symmetry_space_group_name_H-M     'P 21/n'
_space_group_name_Hall     '-P 2yn'
loop_
    _symmetry_equiv_pos_as_xyz
    'x, y, z'
    '-x+1/2, y+1/2, -z+1/2'
    '-x, -y, -z'
    'x-1/2, -y-1/2, z-1/2'
_cell_length_a     12.9456(6)
_cell_length_b     4.7377(2)
_cell_length_c     21.9025(10)
_cell_angle_alpha     90.00
_cell_angle_beta     104.770(2)
_cell_angle_gamma     90.00
_cell_volume     1298.94(10)
_cell_formula_units_Z     4
_cell_measurement_reflns_used     132
_cell_measurement_theta_min     6.4
_cell_measurement_theta_max     64.4
_cell_measurement_temperature     173(2)
_cell_special_details     Prism
_exptl_crystal_description     Prism
_exptl_crystal_colour     Colourless
_exptl_crystal_size_max     0.28
_exptl_crystal_size_mid     0.24
_exptl_crystal_size_min     0.20
_exptl_crystal_density_diffrn     1.760
_exptl_crystal_density_meas     ?
_exptl_crystal_density_method     'not measured'
_exptl_crystal_F_000     680
_exptl_absorpt_coefficient_mu     4.630
_exptl_absorpt_correction_type     multi-scan
_exptl_absorpt_process_details
;
(SADABS; Bruker, 2009)
;
_exptl_absorpt_correction_T_min     0.315
_exptl_absorpt_correction_T_max     0.396
_exptl_special_details     ?
_diffrn_ambient_temperature     173(2)
_diffrn_radiation_type     CuK\a
_diffrn_radiation_wavelength     1.54178
_diffrn_radiation_source     'fine-focus sealed tube'
_diffrn_radiation_monochromator     graphite
_diffrn_measurement_device_type     'Bruker APEXII CCD'
_diffrn_measurement_method     'phi and \f scans'
_diffrn_detector_area_resol_mean     ?
_diffrn_reflns_number     8466
_diffrn_reflns_av_R_equivalents     0.0387
_diffrn_reflns_av_sigmaI/netI     0.0342
_diffrn_reflns_theta_min     6.36
_diffrn_reflns_theta_max     64.41
_diffrn_reflns_theta_full     64.41
_diffrn_measured_fraction_theta_max     0.967
_diffrn_measured_fraction_theta_full     0.967
_diffrn_reflns_limit_h_min     -14
_diffrn_reflns_limit_h_max     15
_diffrn_reflns_limit_k_min     -5
_diffrn_reflns_limit_k_max     4
_diffrn_reflns_limit_l_min     -24
_diffrn_reflns_limit_l_max     25
_diffrn_standards_number     1
_diffrn_standards_interval_count     1
_diffrn_standards_interval_time     1
_diffrn_standards_decay_%     1
_refine_special_details
;
 Refinement of F^2^ against ALL reflections.  The weighted R-factor wR and
 goodness of fit S are based on F^2^, conventional R-factors R are based
 on F, with F set to zero for negative F^2^. The threshold expression of
 F^2^ > 2\s(F^2^) is used only for calculating R-factors(gt) etc. and is
 not relevant to the choice of reflections for refinement.  R-factors based
 on F^2^ are statistically about twice as large as those based on F, and R-
 factors based on ALL data will be even larger.
;
_reflns_number_total     2114
_reflns_number_gt     1986
_reflns_threshold_expression     >2\s(I)
_refine_ls_structure_factor_coef     Fsqd
_refine_ls_matrix_type     full
_refine_ls_R_factor_all     0.0359
_refine_ls_R_factor_gt     0.0341
_refine_ls_wR_factor_gt     0.0886
_refine_ls_wR_factor_ref     0.0897
_refine_ls_goodness_of_fit_ref     1.054
_refine_ls_restrained_S_all     1.054
_refine_ls_number_reflns     2114
_refine_ls_number_parameters     185
_refine_ls_number_restraints     1
_refine_ls_hydrogen_treatment     mixed
_refine_ls_weighting_scheme     calc
_refine_ls_weighting_details
         'calc w=1/[\s^2^(Fo^2^)+(0.0627P)^2^+0.3564P] where P=(Fo^2^+2Fc^2^)/3'
_atom_sites_solution_hydrogens     geom
_atom_sites_solution_primary     direct
_atom_sites_solution_secondary     difmap
_refine_ls_shift/su_max     0.001
_refine_ls_shift/su_mean     0.000
_refine_diff_density_max     0.620
_refine_diff_density_min     -0.341
_refine_ls_extinction_method     none
_refine_ls_extinction_coef     ?
loop_
    _atom_type_symbol
    _atom_type_description
    _atom_type_scat_dispersion_real
    _atom_type_scat_dispersion_imag
    _atom_type_scat_source
    'C' 'C' 0.0181 0.0091
                         'International Tables Vol C Tables 4.2.6.8 and 6.1.1.4'
    'H' 'H' 0.0000 0.0000
                         'International Tables Vol C Tables 4.2.6.8 and 6.1.1.4'
    'N' 'N' 0.0311 0.0180
                         'International Tables Vol C Tables 4.2.6.8 and 6.1.1.4'
    'O' 'O' 0.0492 0.0322
                         'International Tables Vol C Tables 4.2.6.8 and 6.1.1.4'
    'F' 'F' 0.0727 0.0534
                         'International Tables Vol C Tables 4.2.6.8 and 6.1.1.4'
    'Br' 'Br' -0.6763 1.2805
                         'International Tables Vol C Tables 4.2.6.8 and 6.1.1.4'
_computing_data_collection
;
APEX2 (Bruker, 2009)
;
_computing_cell_refinement
;
APEX2 and SAINT-Plus (Bruker, 2009)
;
_computing_data_reduction
;
SAINT-Plus and XPREP (Bruker, 2009)
;
_computing_structure_solution
;
SHELXS97 (Sheldrick, 2008)
;
_computing_structure_refinement
;
SHELXL97 (Sheldrick, 2008)
;
_computing_molecular_graphics
;
Mercury (Macrae <i>et al.</i>,  2008)
;
_computing_publication_material
;
SHELXL97 (Sheldrick, 2008)
;
loop_
    _atom_site_type_symbol
    _atom_site_label
    _atom_site_fract_x
    _atom_site_fract_y
    _atom_site_fract_z
    _atom_site_U_iso_or_equiv
    _atom_site_adp_type
    _atom_site_calc_flag
    _atom_site_refinement_flags
    _atom_site_occupancy
    _atom_site_symmetry_multiplicity
    _atom_site_disorder_assembly
    _atom_site_disorder_group
    H H1 1.167(2) 0.262(5) 0.0800(14) 0.022(7) Uiso d D 1 1 . .
    Br Br1 0.85044(2) 0.78177(6) 0.240898(12) 0.02952(16) Uani d . 1 1 . .
    F F3 1.32385(11) 0.0139(3) 0.09354(7) 0.0309(4) Uani d . 1 1 . .
    F F1 1.46295(12) 0.0991(4) 0.06107(8) 0.0414(4) Uani d . 1 1 . .
    O O1 1.10042(14) 0.8797(4) 0.07865(8) 0.0262(4) Uani d . 1 1 . .
    C C12 1.1116(2) 0.2628(5) 0.25054(12) 0.0254(6) Uani d . 1 1 . .
    H H12 1.1500 0.1231 0.2784 0.031 Uiso calc R 1 1 . .
    F F2 1.41294(13) 0.3932(3) 0.12181(7) 0.0379(4) Uani d . 1 1 . .
    C C14 1.3768(2) 0.2193(5) 0.07210(13) 0.0249(6) Uani d . 1 1 . .
    C C13 1.1429(2) 0.3313(5) 0.19641(12) 0.0240(5) Uani d . 1 1 . .
    H H13 1.2016 0.2364 0.1869 0.029 Uiso calc R 1 1 . .
    C C3 1.3518(2) 0.4176(6) -0.03571(12) 0.0285(6) Uani d . 1 1 . .
    H H3 1.4176 0.3321 -0.0371 0.034 Uiso calc R 1 1 . .
    N N1 1.16903(15) 0.4434(4) 0.07018(9) 0.0210(4) Uani d D 1 1 . .
    C C9 1.0021(2) 0.6762(5) 0.17009(12) 0.0232(5) Uani d . 1 1 . .
    H H9 0.9649 0.8205 0.1431 0.028 Uiso calc R 1 1 . .
    C C8 1.08811(17) 0.5397(5) 0.15593(11) 0.0199(5) Uani d . 1 1 . .
    C C1 1.21188(18) 0.4948(5) 0.01743(11) 0.0207(5) Uani d . 1 1 . .
    C C11 1.0248(2) 0.3955(5) 0.26468(11) 0.0267(5) Uani d . 1 1 . .
    H H11 1.0030 0.3468 0.3016 0.032 Uiso calc R 1 1 . .
    C C6 1.1575(2) 0.6606(5) -0.03303(12) 0.0254(5) Uani d . 1 1 . .
    H H6 1.0908 0.7434 -0.0328 0.030 Uiso calc R 1 1 . .
    C C10 0.97086(18) 0.6007(5) 0.22362(11) 0.0232(5) Uani d . 1 1 . .
    C C5 1.2015(2) 0.7035(6) -0.08358(13) 0.0297(6) Uani d . 1 1 . .
    H H5 1.1646 0.8180 -0.1178 0.036 Uiso calc R 1 1 . .
    C C2 1.31040(18) 0.3751(5) 0.01629(11) 0.0217(5) Uani d . 1 1 . .
    C C4 1.2976(2) 0.5838(6) -0.08530(12) 0.0317(6) Uani d . 1 1 . .
    H H4 1.3264 0.6155 -0.1205 0.038 Uiso calc R 1 1 . .
    C C7 1.11912(18) 0.6373(5) 0.09788(11) 0.0201(5) Uani d . 1 1 . .
loop_
    _atom_site_aniso_label
    _atom_site_aniso_U_11
    _atom_site_aniso_U_22
    _atom_site_aniso_U_33
    _atom_site_aniso_U_12
    _atom_site_aniso_U_13
    _atom_site_aniso_U_23
    Br1 0.0248(2) 0.0363(2) 0.0329(2) 0.00046(9) 0.01727(14) -0.00145(10)
    F3 0.0284(7) 0.0269(8) 0.0370(8) 0.0009(6) 0.0073(6) 0.0084(6)
    F1 0.0305(8) 0.0536(11) 0.0446(9) 0.0194(8) 0.0177(7) 0.0089(8)
    O1 0.0314(9) 0.0173(9) 0.0350(10) 0.0019(7) 0.0179(7) 0.0024(7)
    C12 0.0288(15) 0.0243(13) 0.0234(14) 0.0018(10) 0.0071(11) 0.0019(9)
    F2 0.0466(9) 0.0294(8) 0.0297(8) -0.0022(7) -0.0048(7) -0.0037(6)
    C14 0.0235(13) 0.0246(13) 0.0281(14) 0.0012(10) 0.0093(11) -0.0042(9)
    C13 0.0218(12) 0.0228(12) 0.0286(13) -0.0004(10) 0.0085(10) -0.0024(10)
    C3 0.0260(12) 0.0333(15) 0.0295(13) -0.0006(11) 0.0134(10) -0.0044(11)
    N1 0.0236(10) 0.0167(10) 0.0262(10) 0.0021(8) 0.0130(8) 0.0024(8)
    C9 0.0239(12) 0.0191(11) 0.0283(13) -0.0015(9) 0.0100(10) -0.0013(9)
    C8 0.0180(11) 0.0183(11) 0.0250(12) -0.0041(9) 0.0085(9) -0.0012(9)
    C1 0.0223(11) 0.0181(11) 0.0234(11) -0.0035(9) 0.0093(9) -0.0035(9)
    C11 0.0305(13) 0.0291(14) 0.0207(12) -0.0075(11) 0.0066(10) -0.0018(10)
    C6 0.0247(12) 0.0238(12) 0.0278(13) 0.0004(10) 0.0069(10) -0.0005(10)
    C10 0.0204(11) 0.0241(13) 0.0281(12) -0.0037(10) 0.0117(10) -0.0042(10)
    C5 0.0359(16) 0.0322(14) 0.0207(14) -0.0005(11) 0.0066(11) 0.0026(10)
    C2 0.0211(11) 0.0214(12) 0.0235(12) -0.0008(10) 0.0076(9) -0.0037(9)
    C4 0.0349(14) 0.0394(15) 0.0249(13) -0.0041(12) 0.0151(11) -0.0005(11)
    C7 0.0176(11) 0.0176(12) 0.0264(12) -0.0039(9) 0.0077(9) -0.0016(9)
_geom_special_details
;
 All s.u.'s (except the s.u. in the dihedral angle between two l.s. planes)
 are estimated using the full covariance matrix.  The cell s.u.'s are taken
 into account individually in the estimation of s.u.'s in distances, angles
 and torsion angles; correlations between s.u.'s in cell parameters are only
 used when they are defined by crystal symmetry.  An approximate (isotropic)
 treatment of cell s.u.'s is used for estimating s.u.'s involving l.s. planes.
;
loop_
    _geom_bond_atom_site_label_1
    _geom_bond_atom_site_label_2
    _geom_bond_site_symmetry_2
    _geom_bond_distance
    _geom_bond_publ_flag
    Br1 C10 . 1.900(2) ?
    F3 C14 . 1.342(3) ?
    F1 C14 . 1.328(3) ?
    O1 C7 . 1.226(3) ?
    C12 C13 . 1.386(4) ?
    C12 C11 . 1.389(4) ?
    C12 H12 . 0.9500 ?
    F2 C14 . 1.350(3) ?
    C14 C2 . 1.497(4) ?
    C13 C8 . 1.394(3) ?
    C13 H13 . 0.9500 ?
    C3 C4 . 1.380(4) ?
    C3 C2 . 1.392(3) ?
    C3 H3 . 0.9500 ?
    N1 C7 . 1.353(3) ?
    N1 C1 . 1.424(3) ?
    N1 H1 . 0.89(3) ?
    C9 C10 . 1.381(3) ?
    C9 C8 . 1.390(3) ?
    C9 H9 . 0.9500 ?
    C8 C7 . 1.500(3) ?
    C1 C6 . 1.392(3) ?
    C1 C2 . 1.402(3) ?
    C11 C10 . 1.386(4) ?
    C11 H11 . 0.9500 ?
    C6 C5 . 1.383(4) ?
    C6 H6 . 0.9500 ?
    C5 C4 . 1.376(4) ?
    C5 H5 . 0.9500 ?
    C4 H4 . 0.9500 ?
loop_
    _geom_angle_atom_site_label_1
    _geom_angle_atom_site_label_2
    _geom_angle_atom_site_label_3
    _geom_angle_site_symmetry_1
    _geom_angle_site_symmetry_3
    _geom_angle
    _geom_angle_publ_flag
    C13 C12 C11 . . 121.0(2) ?
    C13 C12 H12 . . 119.5 ?
    C11 C12 H12 . . 119.5 ?
    F1 C14 F3 . . 106.3(2) ?
    F1 C14 F2 . . 105.9(2) ?
    F3 C14 F2 . . 105.3(2) ?
    F1 C14 C2 . . 113.4(2) ?
    F3 C14 C2 . . 113.9(2) ?
    F2 C14 C2 . . 111.5(2) ?
    C12 C13 C8 . . 119.8(2) ?
    C12 C13 H13 . . 120.1 ?
    C8 C13 H13 . . 120.1 ?
    C4 C3 C2 . . 120.1(2) ?
    C4 C3 H3 . . 119.9 ?
    C2 C3 H3 . . 119.9 ?
    C7 N1 C1 . . 125.2(2) ?
    C7 N1 H1 . . 120(2) ?
    C1 N1 H1 . . 114(2) ?
    C10 C9 C8 . . 119.6(2) ?
    C10 C9 H9 . . 120.2 ?
    C8 C9 H9 . . 120.2 ?
    C9 C8 C13 . . 119.6(2) ?
    C9 C8 C7 . . 116.6(2) ?
    C13 C8 C7 . . 123.7(2) ?
    C6 C1 C2 . . 119.5(2) ?
    C6 C1 N1 . . 121.2(2) ?
    C2 C1 N1 . . 119.3(2) ?
    C10 C11 C12 . . 118.4(2) ?
    C10 C11 H11 . . 120.8 ?
    C12 C11 H11 . . 120.8 ?
    C5 C6 C1 . . 119.4(2) ?
    C5 C6 H6 . . 120.3 ?
    C1 C6 H6 . . 120.3 ?
    C9 C10 C11 . . 121.6(2) ?
    C9 C10 Br1 . . 118.99(19) ?
    C11 C10 Br1 . . 119.40(18) ?
    C4 C5 C6 . . 121.4(2) ?
    C4 C5 H5 . . 119.3 ?
    C6 C5 H5 . . 119.3 ?
    C3 C2 C1 . . 119.9(2) ?
    C3 C2 C14 . . 118.6(2) ?
    C1 C2 C14 . . 121.4(2) ?
    C5 C4 C3 . . 119.7(2) ?
    C5 C4 H4 . . 120.1 ?
    C3 C4 H4 . . 120.1 ?
    O1 C7 N1 . . 123.9(2) ?
    O1 C7 C8 . . 120.5(2) ?
    N1 C7 C8 . . 115.6(2) ?
loop_
    _geom_torsion_atom_site_label_1
    _geom_torsion_atom_site_label_2
    _geom_torsion_atom_site_label_3
    _geom_torsion_atom_site_label_4
    _geom_torsion_site_symmetry_1
    _geom_torsion_site_symmetry_2
    _geom_torsion_site_symmetry_3
    _geom_torsion_site_symmetry_4
    _geom_torsion
    _geom_torsion_publ_flag
    C11 C12 C13 C8 . . . . 1.2(4) ?
    C10 C9 C8 C13 . . . . -1.0(3) ?
    C10 C9 C8 C7 . . . . -178.6(2) ?
    C12 C13 C8 C9 . . . . -0.3(4) ?
    C12 C13 C8 C7 . . . . 177.1(2) ?
    C7 N1 C1 C6 . . . . -40.8(3) ?
    C7 N1 C1 C2 . . . . 139.5(2) ?
    C13 C12 C11 C10 . . . . -0.7(4) ?
    C2 C1 C6 C5 . . . . 0.2(4) ?
    N1 C1 C6 C5 . . . . -179.5(2) ?
    C8 C9 C10 C11 . . . . 1.5(4) ?
    C8 C9 C10 Br1 . . . . -178.14(17) ?
    C12 C11 C10 C9 . . . . -0.6(4) ?
    C12 C11 C10 Br1 . . . . 178.98(18) ?
    C1 C6 C5 C4 . . . . 0.5(4) ?
    C4 C3 C2 C1 . . . . 1.8(4) ?
    C4 C3 C2 C14 . . . . -173.6(2) ?
    C6 C1 C2 C3 . . . . -1.4(3) ?
    N1 C1 C2 C3 . . . . 178.3(2) ?
    C6 C1 C2 C14 . . . . 173.9(2) ?
    N1 C1 C2 C14 . . . . -6.4(3) ?
    F1 C14 C2 C3 . . . . -10.1(3) ?
    F3 C14 C2 C3 . . . . -131.8(2) ?
    F2 C14 C2 C3 . . . . 109.3(3) ?
    F1 C14 C2 C1 . . . . 174.5(2) ?
    F3 C14 C2 C1 . . . . 52.8(3) ?
    F2 C14 C2 C1 . . . . -66.1(3) ?
    C6 C5 C4 C3 . . . . -0.1(4) ?
    C2 C3 C4 C5 . . . . -1.1(4) ?
    C1 N1 C7 O1 . . . . 3.6(4) ?
    C1 N1 C7 C8 . . . . -175.5(2) ?
    C9 C8 C7 O1 . . . . 27.0(3) ?
    C13 C8 C7 O1 . . . . -150.5(2) ?
    C9 C8 C7 N1 . . . . -153.9(2) ?
    C13 C8 C7 N1 . . . . 28.5(3) ?
loop_
    _geom_hbond_atom_site_label_d
    _geom_hbond_atom_site_label_h
    _geom_hbond_atom_site_label_a
    _geom_hbond_site_symmetry_A
    _geom_hbond_distance_dh
    _geom_hbond_distance_ha
    _geom_hbond_distance_da
    _geom_hbond_angle_dha
    N1 H1 O1 1_545 0.89(2) 2.00(2) 2.835(2) 156(3)
_iucr_refine_instructions_details
;
TITL 2ba5_0m in P2(1)/n
CELL 1.54178 12.9456 4.7377 21.9025 90 104.77 90
ZERR 4 0.0006 0.0002 0.001 0 0.002 0
LATT 1
SYMM 0.5-X,0.5+Y,0.5-Z
SFAC C H N O F Br
UNIT 56 36 4 4 12 4
DFIX 0.9 0.04 N1 H1
L.S. 40
PLAN  20
SIZE 0.2 0.24 0.28
TEMP -100
FMAP 2
ACTA
BOND
BOND $H
CONF
MERG 2
OMIT 0 180
OMIT 3 2 21
WGHT 0.0627 0.3564
FVAR 0.12535
H1    2     1.16692  0.26234  0.08002  11.00000  0.02249
Br1   6     0.85044  0.78177  0.24090  11.00000  0.02479  0.03628  0.03289 =
 -0.00145  0.01727  0.00046
F3    5     1.32385  0.01388  0.09354  11.00000  0.02840  0.02688  0.03697 =
 0.00839  0.00728  0.00093
F1    5     1.46294  0.09910  0.06107  11.00000  0.03053  0.05358  0.04458 =
 0.00893  0.01775  0.01936
O1    4     1.10042  0.87975  0.07866  11.00000  0.03137  0.01729  0.03496 =
 0.00239  0.01785  0.00186
C12   1     1.11161  0.26281  0.25054  11.00000  0.02879  0.02433  0.02342 =
 0.00185  0.00706  0.00181
AFIX 43
H12   2     1.15003  0.12313  0.27838  11.00000 -1.20000
AFIX 0
F2    5     1.41294  0.39325  0.12181  11.00000  0.04655  0.02945  0.02966 =
 -0.00366 -0.00479 -0.00220
C14   1     1.37681  0.21934  0.07210  11.00000  0.02351  0.02461  0.02812 =
 -0.00422  0.00928  0.00121
C13   1     1.14293  0.33126  0.19641  11.00000  0.02185  0.02276  0.02858 =
 -0.00242  0.00847 -0.00044
AFIX 43
H13   2     1.20159  0.23643  0.18691  11.00000 -1.20000
AFIX 0
C3    1     1.35181  0.41763 -0.03571  11.00000  0.02599  0.03332  0.02954 =
 -0.00436  0.01344 -0.00060
AFIX 43
H3    2     1.41756  0.33206 -0.03707  11.00000 -1.20000
AFIX 0
N1    3     1.16903  0.44335  0.07018  11.00000  0.02363  0.01675  0.02623 =
 0.00241  0.01298  0.00207
C9    1     1.00206  0.67622  0.17009  11.00000  0.02395  0.01910  0.02834 =
 -0.00133  0.01001 -0.00155
AFIX 43
H9    2     0.96495  0.82053  0.14311  11.00000 -1.20000
AFIX 0
C8    1     1.08811  0.53970  0.15593  11.00000  0.01797  0.01834  0.02502 =
 -0.00119  0.00848 -0.00414
C1    1     1.21188  0.49485  0.01743  11.00000  0.02233  0.01811  0.02341 =
 -0.00354  0.00928 -0.00347
C11   1     1.02484  0.39549  0.26468  11.00000  0.03046  0.02914  0.02067 =
 -0.00182  0.00665 -0.00748
AFIX 43
H11   2     1.00303  0.34676  0.30158  11.00000 -1.20000
AFIX 0
C6    1     1.15751  0.66058 -0.03303  11.00000  0.02469  0.02375  0.02785 =
 -0.00047  0.00693  0.00037
AFIX 43
H6    2     1.09080  0.74344 -0.03276  11.00000 -1.20000
AFIX 0
C10   1     0.97086  0.60074  0.22362  11.00000  0.02041  0.02409  0.02805 =
 -0.00416  0.01172 -0.00373
C5    1     1.20148  0.70353 -0.08358  11.00000  0.03586  0.03224  0.02068 =
 0.00262  0.00664 -0.00047
AFIX 43
H5    2     1.16459  0.81805 -0.11783  11.00000 -1.20000
AFIX 0
C2    1     1.31040  0.37512  0.01629  11.00000  0.02111  0.02142  0.02353 =
 -0.00366  0.00763 -0.00084
C4    1     1.29757  0.58382 -0.08530  11.00000  0.03495  0.03939  0.02492 =
 -0.00047  0.01512 -0.00413
AFIX 43
H4    2     1.32643  0.61548 -0.12048  11.00000 -1.20000
AFIX 0
C7    1     1.11912  0.63731  0.09788  11.00000  0.01763  0.01761  0.02635 =
 -0.00161  0.00773 -0.00390
HKLF 4
END
;
data_III
_database_code_depnum_ccdc_archive 'CCDC 1479657'
_audit_creation_method     ?
_chemical_name_systematic
;
3-Iodo-<i>N</i>-[2-(trifluoromethyl)phenyl]benzamide
;
_chemical_name_common     ?
_chemical_formula_moiety     'C14 H9 F3 I N O'
_chemical_formula_sum     'C14 H9 F3 I N O'
_chemical_formula_iupac     'C14 H9 F3 I N O'
_chemical_formula_weight     391.12
_chemical_melting_point     393
_space_group_crystal_system     monoclinic
_space_group_name_H-M_alt     'P 21/n'
_space_group_name_Hall     '-P 2yn'
loop_
    _space_group_symop_id
    _space_group_symop_operation_xyz
    1 'x, y, z'
    2 '-x+1/2, y+1/2, -z+1/2'
    3 '-x, -y, -z'
    4 'x-1/2, -y-1/2, z-1/2'
_cell_length_a     13.3358(6)
_cell_length_b     4.7471(2)
_cell_length_c     22.3558(10)
_cell_angle_alpha     90.00
_cell_angle_beta     105.848(2)
_cell_angle_gamma     90.00
_cell_volume     1361.47(10)
_cell_formula_units_Z     4
_cell_measurement_reflns_used     131
_cell_measurement_theta_min     6.2
_cell_measurement_theta_max     64.3
_cell_measurement_temperature     173(2)
_cell_special_details     Prism
_exptl_crystal_description     Prism
_exptl_crystal_colour     colourless
_exptl_crystal_size_max     0.27
_exptl_crystal_size_mid     0.22
_exptl_crystal_size_min     0.18
_exptl_crystal_density_diffrn     1.908
_exptl_crystal_density_meas     ?
_exptl_crystal_density_method     'not measured'
_exptl_crystal_F_000     752
_exptl_absorpt_coefficient_mu     18.784
_exptl_absorpt_correction_type     multi-scan
_exptl_absorpt_process_details
;
(SADABS; Bruker, 2009)
;
_exptl_absorpt_correction_T_min     0.0806
_exptl_absorpt_correction_T_max     0.1330
_exptl_special_details     ?
_diffrn_ambient_temperature     173.15
_diffrn_radiation_type     CuK\a
_diffrn_radiation_wavelength     1.54178
_diffrn_radiation_monochromator     graphite
_diffrn_measurement_device_type     'Bruker APEXII CCD'
_diffrn_measurement_method     'phi and \f scans'
_diffrn_detector_area_resol_mean     ?
_diffrn_reflns_number     7120
_diffrn_reflns_av_R_equivalents     0.0527
_diffrn_reflns_theta_min     6.20
_diffrn_reflns_theta_max     64.25
_diffrn_reflns_theta_full     64.25
_diffrn_measured_fraction_theta_max     0.972
_diffrn_measured_fraction_theta_full     0.972
_diffrn_reflns_limit_h_min     -15
_diffrn_reflns_limit_h_max     14
_diffrn_reflns_limit_k_min     -5
_diffrn_reflns_limit_k_max     5
_diffrn_reflns_limit_l_min     -25
_diffrn_reflns_limit_l_max     25
_diffrn_standards_number     1
_diffrn_standards_interval_count     1
_diffrn_standards_interval_time     1
_diffrn_standards_decay_%     1
_refine_special_details
;
 Refinement of F^2^ against ALL reflections.  The weighted R-factor wR and
 goodness of fit S are based on F^2^, conventional R-factors R are based
 on F, with F set to zero for negative F^2^. The threshold expression of
 F^2^ > 2\s(F^2^) is used only for calculating R-factors(gt) etc. and is
 not relevant to the choice of reflections for refinement.  R-factors based
 on F^2^ are statistically about twice as large as those based on F, and R-
 factors based on ALL data will be even larger.
;
_reflns_number_total     2223
_reflns_number_gt     2124
_reflns_threshold_expression     >2\s(I)
_refine_ls_structure_factor_coef     Fsqd
_refine_ls_matrix_type     full
_refine_ls_R_factor_all     0.0439
_refine_ls_R_factor_gt     0.0426
_refine_ls_wR_factor_gt     0.1074
_refine_ls_wR_factor_ref     0.1087
_refine_ls_goodness_of_fit_ref     1.089
_refine_ls_restrained_S_all     1.088
_refine_ls_number_reflns     2223
_refine_ls_number_parameters     185
_refine_ls_number_restraints     1
_refine_ls_hydrogen_treatment     mixed
_refine_ls_weighting_scheme     calc
_refine_ls_weighting_details
         'calc w=1/[\s^2^(Fo^2^)+(0.0788P)^2^+0.0000P] where P=(Fo^2^+2Fc^2^)/3'
_atom_sites_solution_hydrogens     geom
_atom_sites_solution_primary     direct
_atom_sites_solution_secondary     difmap
_refine_ls_shift/su_max     0.000
_refine_ls_shift/su_mean     0.000
_refine_diff_density_max     1.838
_refine_diff_density_min     -1.407
_refine_ls_extinction_method     none
_refine_ls_extinction_coef     ?
loop_
    _atom_type_symbol
    _atom_type_description
    _atom_type_scat_dispersion_real
    _atom_type_scat_dispersion_imag
    _atom_type_scat_source
    'C' 'C' 0.0181 0.0091
                         'International Tables Vol C Tables 4.2.6.8 and 6.1.1.4'
    'H' 'H' 0.0000 0.0000
                         'International Tables Vol C Tables 4.2.6.8 and 6.1.1.4'
    'N' 'N' 0.0311 0.0180
                         'International Tables Vol C Tables 4.2.6.8 and 6.1.1.4'
    'O' 'O' 0.0492 0.0322
                         'International Tables Vol C Tables 4.2.6.8 and 6.1.1.4'
    'F' 'F' 0.0727 0.0534
                         'International Tables Vol C Tables 4.2.6.8 and 6.1.1.4'
    'I' 'I' -0.3257 6.8362
                         'International Tables Vol C Tables 4.2.6.8 and 6.1.1.4'
_computing_data_collection
;
APEX2 (Bruker, 2009)
;
_computing_cell_refinement
;
APEX2 and SAINT-Plus (Bruker, 2009)
;
_computing_data_reduction
;
SAINT-Plus and XPREP (Bruker, 2009)
;
_computing_structure_solution
;
SHELXS97 (Sheldrick, 2008)
;
_computing_structure_refinement
;
SHELXL97 (Sheldrick, 2008)
;
_computing_molecular_graphics
;
Mercury (Macrae <i>et al.</i>,  2008)
;
_computing_publication_material
;
SHELXL97 (Sheldrick, 2008)
;
loop_
    _atom_site_type_symbol
    _atom_site_label
    _atom_site_fract_x
    _atom_site_fract_y
    _atom_site_fract_z
    _atom_site_U_iso_or_equiv
    _atom_site_adp_type
    _atom_site_calc_flag
    _atom_site_occupancy
    _atom_site_disorder_assembly
    _atom_site_disorder_group
    C C12 1.1208(4) 0.7461(9) 0.2483(2) 0.0187(10) Uani d 1 . .
    H H12 1.1593 0.8842 0.2760 0.022 Uiso calc 1 . .
    H H1 1.167(4) 0.751(7) 0.081(2) 0.017(13) Uiso d 1 . .
    I I1 0.85495(2) 0.21117(7) 0.240621(11) 0.02136(18) Uani d 1 . .
    F F1 1.32578(18) 0.9967(6) 0.09091(11) 0.0280(6) Uani d 1 . .
    F F3 1.4613(2) 0.8794(9) 0.06351(14) 0.0448(8) Uani d 1 . .
    C C13 1.1487(4) 0.6826(9) 0.19429(19) 0.0196(9) Uani d 1 . .
    H H13 1.2047 0.7794 0.1847 0.024 Uiso calc 1 . .
    O O1 1.1058(2) 0.1341(7) 0.07951(13) 0.0225(7) Uani d 1 . .
    C C3 1.3480(3) 0.5671(12) -0.03282(19) 0.0270(11) Uani d 1 . .
    H H3 1.4136 0.6425 -0.0335 0.032 Uiso calc 1 . .
    F F2 1.4039(2) 0.6087(7) 0.12348(11) 0.0360(6) Uani d 1 . .
    C C9 1.0116(3) 0.3381(9) 0.16847(18) 0.0177(8) Uani d 1 . .
    H H9 0.9745 0.1950 0.1417 0.021 Uiso calc 1 . .
    C C8 1.0943(3) 0.4774(9) 0.15463(16) 0.0147(8) Uani d 1 . .
    C C14 1.3742(4) 0.7780(9) 0.0729(2) 0.0202(10) Uani d 1 . .
    N N1 1.1697(2) 0.5723(8) 0.06981(14) 0.0165(7) Uani d 1 . .
    C C11 1.0390(3) 0.6134(10) 0.26236(17) 0.0204(9) Uani d 1 . .
    H H11 1.0203 0.6594 0.2992 0.025 Uiso calc 1 . .
    C C6 1.1542(3) 0.3508(10) -0.03154(19) 0.0216(9) Uani d 1 . .
    H H6 1.0877 0.2776 -0.0320 0.026 Uiso calc 1 . .
    C C7 1.1231(3) 0.3789(10) 0.09730(18) 0.0165(9) Uani d 1 . .
    C C10 0.9841(3) 0.4115(9) 0.22197(17) 0.0167(8) Uani d 1 . .
    C C1 1.2104(3) 0.5142(9) 0.01811(16) 0.0154(8) Uani d 1 . .
    C C5 1.1976(5) 0.2967(10) -0.0806(2) 0.0277(11) Uani d 1 . .
    H H5 1.1602 0.1826 -0.1143 0.033 Uiso calc 1 . .
    C C2 1.3078(3) 0.6222(10) 0.01769(17) 0.0184(8) Uani d 1 . .
    C C4 1.2923(4) 0.4035(12) -0.08166(18) 0.0302(11) Uani d 1 . .
    H H4 1.3197 0.3651 -0.1158 0.036 Uiso calc 1 . .
loop_
    _atom_site_aniso_label
    _atom_site_aniso_U_11
    _atom_site_aniso_U_22
    _atom_site_aniso_U_33
    _atom_site_aniso_U_12
    _atom_site_aniso_U_13
    _atom_site_aniso_U_23
    C12 0.016(2) 0.022(3) 0.017(2) 0.0021(16) 0.0033(19) -0.0030(16)
    I1 0.0206(2) 0.0284(3) 0.0216(2) 0.00032(9) 0.01687(16) 0.00060(9)
    F1 0.0282(13) 0.0237(15) 0.0317(12) -0.0011(11) 0.0074(11) -0.0056(11)
    F3 0.0302(15) 0.067(2) 0.0431(16) -0.0210(16) 0.0205(13) -0.0115(17)
    C13 0.027(2) 0.018(3) 0.017(2) 0.0013(18) 0.0107(18) 0.0035(16)
    O1 0.0341(17) 0.0156(17) 0.0265(15) -0.0004(14) 0.0233(13) -0.0033(13)
    C3 0.025(2) 0.044(3) 0.0185(19) 0.008(2) 0.0166(17) 0.006(2)
    F2 0.0484(16) 0.0305(17) 0.0216(12) 0.0002(13) -0.0034(11) 0.0045(12)
    C9 0.019(2) 0.019(2) 0.0179(19) 0.0030(17) 0.0096(16) 0.0005(16)
    C8 0.0173(17) 0.016(2) 0.0145(16) 0.0041(16) 0.0104(14) 0.0004(15)
    C14 0.020(3) 0.026(3) 0.017(2) -0.0005(17) 0.0094(19) 0.0018(16)
    N1 0.0217(16) 0.017(2) 0.0167(15) -0.0002(14) 0.0150(13) -0.0016(14)
    C11 0.022(2) 0.028(3) 0.0143(18) 0.0093(19) 0.0097(16) -0.0019(18)
    C6 0.024(2) 0.024(3) 0.0190(19) 0.0005(19) 0.0092(17) -0.0009(18)
    C7 0.0177(19) 0.017(2) 0.0181(19) 0.0047(18) 0.0108(15) 0.0015(18)
    C10 0.0164(17) 0.020(2) 0.0187(18) 0.0016(17) 0.0133(15) 0.0041(17)
    C1 0.0194(18) 0.017(2) 0.0130(16) 0.0061(16) 0.0099(15) 0.0036(15)
    C5 0.040(3) 0.033(3) 0.011(2) 0.004(2) 0.009(2) -0.0045(17)
    C2 0.024(2) 0.019(2) 0.0157(18) 0.0059(18) 0.0097(16) 0.0016(17)
    C4 0.037(2) 0.044(3) 0.0166(19) 0.010(2) 0.0203(18) 0.002(2)
_geom_special_details
;
 All s.u.'s (except the s.u. in the dihedral angle between two l.s. planes)
 are estimated using the full covariance matrix.  The cell s.u.'s are taken
 into account individually in the estimation of s.u.'s in distances, angles
 and torsion angles; correlations between s.u.'s in cell parameters are only
 used when they are defined by crystal symmetry.  An approximate (isotropic)
 treatment of cell s.u.'s is used for estimating s.u.'s involving l.s. planes.
;
loop_
    _geom_bond_atom_site_label_1
    _geom_bond_atom_site_label_2
    _geom_bond_site_symmetry_2
    _geom_bond_distance
    _geom_bond_publ_flag
    C12 H12 . 0.9500 ?
    C12 C13 . 1.390(6) ?
    C12 C11 . 1.368(7) ?
    I1 C10 . 2.106(4) ?
    F1 C14 . 1.342(5) ?
    F3 C14 . 1.326(6) ?
    C13 H13 . 0.9500 ?
    C13 C8 . 1.382(6) ?
    O1 C7 . 1.230(6) ?
    C3 H3 . 0.9500 ?
    C3 C2 . 1.400(5) ?
    C3 C4 . 1.380(7) ?
    F2 C14 . 1.356(5) ?
    C9 H9 . 0.9500 ?
    C9 C8 . 1.391(6) ?
    C9 C10 . 1.387(5) ?
    C8 C7 . 1.509(5) ?
    C14 C2 . 1.502(6) ?
    N1 H1 . 0.89(3) ?
    N1 C7 . 1.348(6) ?
    N1 C1 . 1.431(4) ?
    C11 H11 . 0.9500 ?
    C11 C10 . 1.382(6) ?
    C6 H6 . 0.9500 ?
    C6 C1 . 1.393(6) ?
    C6 C5 . 1.397(6) ?
    C1 C2 . 1.399(6) ?
    C5 H5 . 0.9500 ?
    C5 C4 . 1.368(8) ?
    C4 H4 . 0.9500 ?
loop_
    _geom_angle_atom_site_label_1
    _geom_angle_atom_site_label_2
    _geom_angle_atom_site_label_3
    _geom_angle_site_symmetry_1
    _geom_angle_site_symmetry_3
    _geom_angle
    _geom_angle_publ_flag
    C13 C12 H12 . . 119.4 ?
    C11 C12 H12 . . 119.4 ?
    C11 C12 C13 . . 121.2(5) ?
    C12 C13 H13 . . 120.3 ?
    C8 C13 C12 . . 119.5(4) ?
    C8 C13 H13 . . 120.3 ?
    C2 C3 H3 . . 119.9 ?
    C4 C3 H3 . . 119.9 ?
    C4 C3 C2 . . 120.1(4) ?
    C8 C9 H9 . . 120.5 ?
    C10 C9 H9 . . 120.5 ?
    C10 C9 C8 . . 119.0(4) ?
    C13 C8 C9 . . 120.1(3) ?
    C13 C8 C7 . . 123.5(4) ?
    C9 C8 C7 . . 116.3(4) ?
    F1 C14 F2 . . 105.2(3) ?
    F1 C14 C2 . . 113.8(4) ?
    F3 C14 F1 . . 106.3(4) ?
    F3 C14 F2 . . 106.2(4) ?
    F3 C14 C2 . . 113.2(4) ?
    F2 C14 C2 . . 111.5(4) ?
    C7 N1 H1 . . 117(3) ?
    C7 N1 C1 . . 124.1(4) ?
    C1 N1 H1 . . 118(3) ?
    C12 C11 H11 . . 120.6 ?
    C12 C11 C10 . . 118.9(3) ?
    C10 C11 H11 . . 120.6 ?
    C1 C6 H6 . . 120.7 ?
    C1 C6 C5 . . 118.7(4) ?
    C5 C6 H6 . . 120.7 ?
    O1 C7 C8 . . 119.9(4) ?
    O1 C7 N1 . . 124.4(3) ?
    N1 C7 C8 . . 115.6(4) ?
    C9 C10 I1 . . 118.7(3) ?
    C11 C10 I1 . . 120.0(2) ?
    C11 C10 C9 . . 121.3(4) ?
    C6 C1 N1 . . 120.7(3) ?
    C6 C1 C2 . . 119.8(3) ?
    C2 C1 N1 . . 119.5(3) ?
    C6 C5 H5 . . 119.1 ?
    C4 C5 C6 . . 121.9(4) ?
    C4 C5 H5 . . 119.1 ?
    C3 C2 C14 . . 119.0(4) ?
    C1 C2 C3 . . 119.8(4) ?
    C1 C2 C14 . . 121.0(3) ?
    C3 C4 H4 . . 120.2 ?
    C5 C4 C3 . . 119.7(4) ?
    C5 C4 H4 . . 120.2 ?
loop_
    _geom_torsion_atom_site_label_1
    _geom_torsion_atom_site_label_2
    _geom_torsion_atom_site_label_3
    _geom_torsion_atom_site_label_4
    _geom_torsion_site_symmetry_1
    _geom_torsion_site_symmetry_2
    _geom_torsion_site_symmetry_3
    _geom_torsion_site_symmetry_4
    _geom_torsion
    _geom_torsion_publ_flag
    C12 C13 C8 C9 . . . . 0.7(6) ?
    C12 C13 C8 C7 . . . . -175.6(4) ?
    C12 C11 C10 I1 . . . . -178.2(3) ?
    C12 C11 C10 C9 . . . . 1.2(6) ?
    F1 C14 C2 C3 . . . . 129.8(4) ?
    F1 C14 C2 C1 . . . . -55.0(5) ?
    F3 C14 C2 C3 . . . . 8.3(6) ?
    F3 C14 C2 C1 . . . . -176.5(4) ?
    C13 C12 C11 C10 . . . . 0.5(7) ?
    C13 C8 C7 O1 . . . . 148.7(4) ?
    C13 C8 C7 N1 . . . . -29.7(6) ?
    F2 C14 C2 C3 . . . . -111.3(5) ?
    F2 C14 C2 C1 . . . . 63.9(5) ?
    C9 C8 C7 O1 . . . . -27.7(5) ?
    C9 C8 C7 N1 . . . . 153.9(4) ?
    C8 C9 C10 I1 . . . . 177.5(3) ?
    C8 C9 C10 C11 . . . . -1.9(6) ?
    N1 C1 C2 C3 . . . . -179.8(4) ?
    N1 C1 C2 C14 . . . . 5.1(6) ?
    C11 C12 C13 C8 . . . . -1.4(7) ?
    C6 C1 C2 C3 . . . . 0.4(6) ?
    C6 C1 C2 C14 . . . . -174.7(4) ?
    C6 C5 C4 C3 . . . . 0.7(8) ?
    C7 N1 C1 C6 . . . . 43.4(6) ?
    C7 N1 C1 C2 . . . . -136.4(4) ?
    C10 C9 C8 C13 . . . . 0.9(6) ?
    C10 C9 C8 C7 . . . . 177.4(4) ?
    C1 N1 C7 O1 . . . . -3.5(6) ?
    C1 N1 C7 C8 . . . . 174.8(3) ?
    C1 C6 C5 C4 . . . . -1.1(7) ?
    C5 C6 C1 N1 . . . . -179.2(4) ?
    C5 C6 C1 C2 . . . . 0.6(6) ?
    C2 C3 C4 C5 . . . . 0.4(8) ?
    C4 C3 C2 C14 . . . . 174.4(4) ?
    C4 C3 C2 C1 . . . . -0.9(7) ?
loop_
    _geom_hbond_atom_site_label_d
    _geom_hbond_atom_site_label_h
    _geom_hbond_atom_site_label_a
    _geom_hbond_site_symmetry_A
    _geom_hbond_distance_dh
    _geom_hbond_distance_ha
    _geom_hbond_distance_da
    _geom_hbond_angle_dha
    N1 H1 O1 1_565 0.89(3) 1.99(4) 2.826(5) 156(5)
_iucr_refine_instructions_details
;
TITL 2ba8 in P2(1)/n
CELL  1.54178  13.3358   4.7471  22.3558   90.000  105.848   90.000
ZERR     4.00   0.0006   0.0002   0.0010    0.000    0.002    0.000
LATT   1
SYMM  1/2 - X, 1/2 + Y, 1/2 - Z
SFAC  C    H    N    O    F    I
UNIT  56   36   4    4    12   4
MERG   2
OMIT     0.00 180.00
DFIX 0.90 0.04 N1 H1
OMIT    -4   2   2
ACTA
CONF
HTAB
BOND $H
TEMP -100
SIZE 0.27 0.22 0.18
FMAP   2
PLAN   20
BOND
L.S.   40
WGHT      0.0788      0.0000
FVAR       0.31785
C12   1    1.120802    0.746097    0.248322    11.00000    0.01582    0.02197 =
         0.01754   -0.00300    0.00325    0.00205
AFIX  43
H12   2    1.159279    0.884167    0.276008    11.00000   -1.20000
AFIX   0
H1    2    1.166815    0.751297    0.081475    11.00000    0.01735
MOLE    1
I1    6    0.854948    0.211166    0.240621    11.00000    0.02062    0.02845 =
         0.02162    0.00060    0.01688    0.00032
F1    5    1.325782    0.996769    0.090910    11.00000    0.02823    0.02367 =
         0.03172   -0.00561    0.00742   -0.00112
F3    5    1.461319    0.879369    0.063518    11.00000    0.03027    0.06720 =
         0.04307   -0.01142    0.02048   -0.02100
C13   1    1.148653    0.682586    0.194290    11.00000    0.02661    0.01810 =
         0.01688    0.00354    0.01072    0.00131
AFIX  43
H13   2    1.204650    0.779483    0.184707    11.00000   -1.20000
AFIX   0
O1    4    1.105820    0.134043    0.079514    11.00000    0.03407    0.01562 =
         0.02658   -0.00334    0.02332   -0.00045
C3    1    1.347971    0.567099   -0.032816    11.00000    0.02523    0.04364 =
         0.01846    0.00586    0.01667    0.00838
AFIX  43
H3    2    1.413653    0.642531   -0.033455    11.00000   -1.20000
AFIX   0
F2    5    1.403858    0.608723    0.123481    11.00000    0.04839    0.03048 =
         0.02166    0.00448   -0.00339    0.00020
C9    1    1.011549    0.338144    0.168469    11.00000    0.01916    0.01886 =
         0.01795    0.00057    0.00958    0.00295
AFIX  43
H9    2    0.974456    0.195053    0.141702    11.00000   -1.20000
AFIX   0
C8    1    1.094249    0.477413    0.154631    11.00000    0.01729    0.01585 =
         0.01452    0.00043    0.01039    0.00413
C14   1    1.374193    0.777959    0.072877    11.00000    0.02013    0.02622 =
         0.01674    0.00172    0.00934   -0.00051
N1    3    1.169712    0.572304    0.069816    11.00000    0.02172    0.01681 =
         0.01680   -0.00152    0.01500   -0.00025
C11   1    1.038997    0.613415    0.262362    11.00000    0.02174    0.02806 =
         0.01437   -0.00185    0.00966    0.00933
AFIX  43
H11   2    1.020271    0.659347    0.299252    11.00000   -1.20000
AFIX   0
C6    1    1.154182    0.350780   -0.031548    11.00000    0.02354    0.02424 =
         0.01906   -0.00097    0.00925    0.00052
AFIX  43
H6    2    1.087673    0.277548   -0.032023    11.00000   -1.20000
AFIX   0
C7    1    1.123080    0.378889    0.097306    11.00000    0.01765    0.01728 =
         0.01815    0.00149    0.01081    0.00468
C10   1    0.984087    0.411471    0.221967    11.00000    0.01645    0.02008 =
         0.01874    0.00415    0.01326    0.00159
C1    1    1.210360    0.514196    0.018118    11.00000    0.01939    0.01697 =
         0.01301    0.00359    0.00986    0.00614
C5    1    1.197580    0.296744   -0.080630    11.00000    0.04037    0.03292 =
         0.01106   -0.00456    0.00884    0.00366
AFIX  43
H5    2    1.160193    0.182605   -0.114254    11.00000   -1.20000
AFIX   0
C2    1    1.307808    0.622207    0.017689    11.00000    0.02353    0.01859 =
         0.01577    0.00153    0.00970    0.00598
C4    1    1.292345    0.403462   -0.081657    11.00000    0.03736    0.04440 =
         0.01662    0.00240    0.02029    0.01002
AFIX  43
H4    2    1.319735    0.365117   -0.115827    11.00000   -1.20000
HKLF 4
REM R1 =  0.0426 for   2124 Fo > 4sig(Fo)  and  0.0439 for all   2223 data
REM    185 parameters refined using      1 restraints
REM Highest difference peak  1.838,  deepest hole -1.407,  1-sigma level  0.212
END
;
data_global
_journal_date_recd_electronic     2016-05-07
_journal_date_accepted     2016-05-13
_journal_name_full     'Acta Crystallographica, Section E'
_journal_year     2016
_journal_volume     72
_journal_issue      6
_journal_page_first     819
_journal_page_last     823
_journal_paper_category     GO
_journal_paper_doi     10.1107/S2056989016007866
_journal_coeditor_code     SU5298
_publ_contact_author_name     'P. A. Suchetan'
_publ_contact_author_address
;
Department of Chemistry
University College of Science
Tumkur University
Tumkur 572 103
India
;
_publ_contact_author_email     'pasuchetan@yahoo.co.in'
_publ_contact_author_fax     ?
_publ_contact_author_phone     '+919844800816'
_publ_section_title
;
Crystal structures of 3-fluoro-<i>N</i>-[2-(trifluoromethyl)phenyl]benzamide,
3-bromo-<i>N</i>-[2-(trifluoromethyl)phenyl]benzamide and
3-iodo-<i>N</i>-[2-(trifluoromethyl)phenyl]benzamide
;
loop_
    _publ_author_name
    _publ_author_address
    'Suchetan, P. A.'
;
Department of Chemistry
University College of Science
Tumkur University
Tumkur 572 103
India
;
    'Suresha, E.'
;
Department of Chemistry
University College of Science
Tumkur University
Tumkur 572 103
India
;
    'Naveen, S.'
;
Institution of Excellence, University of Mysore, Manasagangotri, Mysuru 570 006,
India
;
    'Lokanath, N. K.'
;
Department of Studies in Physics, University of Mysore, Manasagangotri,
Mysuru 570 006,
India
;
_publ_section_synopsis
;
The crystal structures of three <i>N</i>-[2-(trifluoromethyl)phenyl]benzamides
are reported. The 3-fluorobenzamide crystallized with two independent
molecules in the asymmetric unit; the dihedral angles between the two benzene
rings are 43.94(8) and 55.66(7)\%. In the 3-bromobenzamide and the
3-iodobenzamide, this dihedral angle is much smaller, <i>viz.</i> 10.40(12)
and 12.5(2)\%, respectively.
;
