# Supplementary material for: Crystal structures of 3-fluoro-N-[2-(tri­fluoro­meth­yl)phen­yl]benzamide, 3-bromo-N-[2-(tri­fluoro­meth­yl)phen­yl]benzamide and 3-iodo-N-[2-(tri­fluoro­meth­yl)phen­yl]benzamide
Source: Acta Crystallogr E Crystallogr Commun. 2016 May 17;72(Pt 6):819–23. doi: 10.1107/S2056989016007866 (PMC4908555; doi:10.1107/S2056989016007866)
Supplement: Supplementary file 2 [file e-72-00819-Isup2.hkl]

#
# h,k,l, Fc-squared, Fo-squared, sigma(Fo-squared) and status flag
#
data_I
_shelx_title ' 2ba2 in P2(1)/c'
_shelx_refln_list_code          4
_shelx_F_calc_maximum      159.03
_exptl_crystal_F_000      1152.00
_reflns_d_resolution_high  0.8562
 
loop_
 _symmetry_equiv_pos_as_xyz
 'x, y, z'
 '-x, y+1/2, -z+1/2'
 '-x, -y, -z'
 'x, -y-1/2, z-1/2'
 
_cell_length_a     8.0258
_cell_length_b    39.7598
_cell_length_c     7.8932
_cell_angle_alpha  90.000
_cell_angle_beta  103.937
_cell_angle_gamma  90.000
 
_shelx_F_squared_multiplier     1.000
 
loop_
 _refln_index_h
 _refln_index_k
 _refln_index_l
 _refln_F_squared_calc
 _refln_F_squared_meas
 _refln_F_squared_sigma
 _refln_observed_status
   1   0   0      125.75      104.33      5.63 o
   3   0   0       22.72       22.26      2.41 o
   5   0   0        9.18       13.24      2.15 o
   6   0   0      683.43      788.93     27.50 o
   7   0   0      157.10      175.19      7.68 o
   8   0   0      250.43      241.70      9.67 o
   1   1   0      397.45      333.46     11.57 o
   2   1   0        8.06        0.00      1.61 o
   3   1   0      338.61      317.78     20.43 o
   5   1   0        0.20        1.34      1.16 o
   6   1   0      152.28      172.03      5.16 o
   7   1   0      106.33      109.56      3.92 o
   8   1   0       15.70       14.65      1.48 o
   0   2   0       10.97        0.00      0.27 o
   1   2   0     2853.39     2885.24    199.28 o
   2   2   0     1420.51     1450.68     46.83 o
   3   2   0     2171.08     2189.50     91.70 o
   4   2   0     3567.50     2738.65    129.54 o
   5   2   0        6.47        4.75      0.86 o
   6   2   0     1376.76     1482.58     35.44 o
   7   2   0       78.13       91.18      3.45 o
   8   2   0      119.98      113.75      3.92 o
   1   3   0     1290.21     1321.61     30.94 o
   2   3   0     6200.18     6660.42    217.14 o
   3   3   0     4906.82     5055.52    135.60 o
   4   3   0      327.77      314.61     16.09 o
   5   3   0     6032.79     5854.98    135.98 o
   6   3   0       21.70       24.98      2.28 o
   7   3   0      134.43      139.07      6.27 o
   8   3   0      117.17      112.19      3.92 o
   1   4   0      112.52      113.82      3.12 o
   2   4   0      631.39      679.34     19.35 o
   3   4   0     1000.37      936.39     32.14 o
   4   4   0     4707.01     4302.56    200.08 o
   5   4   0       13.07       15.51      2.43 o
   6   4   0      217.85      242.71      6.84 o
   7   4   0      339.11      347.51      9.42 o
   8   4   0       10.44       15.77      1.75 o
   1   5   0       54.16       64.70      2.30 o
   3   5   0     1739.99     1656.58     55.95 o
   4   5   0     2713.44     2468.63     82.12 o
   5   5   0       53.95       54.43      1.96 o
   6   5   0      659.11      705.42     17.53 o
   7   5   0      221.52      231.43     10.27 o
   8   5   0        1.70        2.01      1.33 o
   0   6   0       24.13       27.13      4.02 o
   1   6   0     1643.50     1635.71     35.04 o
   3   6   0        2.31        2.41      1.32 o
   4   6   0     2652.95     2365.34     78.33 o
   5   6   0      196.61      178.23      4.60 o
   6   6   0        6.10        4.29      0.94 o
   7   6   0      743.22      758.84     18.91 o
   8   6   0       40.06       40.06      3.12 o
   1   7   0      609.78      660.66     15.05 o
   2   7   0     1482.19     1369.53     29.34 o
   3   7   0     2721.47     2874.33     78.66 o
   4   7   0      185.90      195.30      7.59 o
   5   7   0      150.04      116.87      3.31 o
   6   7   0        9.32       17.56      3.91 o
   7   7   0      230.70      237.67      6.84 o
   8   7   0      254.77      243.61     10.86 o
   0   8   0    22148.07    21702.97   1005.24 o
   1   8   0      118.29      120.72      3.86 o
   2   8   0     1642.79     1817.52     38.85 o
   3   8   0     2716.11     2630.67     72.47 o
   4   8   0     1876.68     1718.16     46.66 o
   5   8   0      822.57      816.59     16.17 o
   6   8   0       78.47       85.70      4.99 o
   7   8   0        0.87        3.13      2.37 o
   8   8   0      195.67      193.51      8.15 o
   1   9   0     3931.85     4060.77     85.64 o
   2   9   0      962.94     1056.13     23.39 o
   3   9   0     1245.18     1259.43     36.28 o
   4   9   0       66.90       60.07      2.63 o
   5   9   0      184.53      184.66      4.24 o
   6   9   0      275.76      290.30     15.99 o
   7   9   0        0.10        1.65      1.02 o
   8   9   0      253.53      286.51     11.26 o
   1  10   0    24669.75    24122.56    558.47 o
   2  10   0     3815.55     4257.02     89.64 o
   3  10   0     1052.38     1078.87     31.74 o
   4  10   0     4051.43     3826.09     88.98 o
   5  10   0       19.15       24.07      1.22 o
   6  10   0     2650.50     2728.09     71.85 o
   7  10   0       28.78       37.95      3.22 o
   8  10   0     1637.44     1540.83     52.06 o
   1  11   0     1409.18     1460.42     51.49 o
   2  11   0     1440.36     1600.70     35.12 o
   3  11   0     1421.62     1464.65     42.37 o
   4  11   0      932.90      845.84     20.28 o
   5  11   0       81.40       96.45      2.62 o
   6  11   0      671.29      614.46     13.84 o
   7  11   0        0.21        1.61      1.33 o
   8  11   0      935.05      892.37     30.91 o
   0  12   0       50.03       24.89      3.08 o
   1  12   0        9.41        9.64      2.37 o
   2  12   0     5426.29     5544.78    116.60 o
   3  12   0      624.96      607.93     19.81 o
   4  12   0     1668.31     1531.75     32.26 o
   5  12   0      350.13      319.03      6.82 o
   6  12   0     3124.04     3103.03     72.92 o
   7  12   0      212.96      214.01      9.01 o
   8  12   0      216.08      203.17      8.34 o
   1  13   0     2035.20     2148.95     61.41 o
   2  13   0     3011.24     3043.16     65.40 o
   3  13   0      401.44      479.63     16.55 o
   4  13   0        1.91       16.39      2.98 o
   5  13   0     1647.18     1616.65     37.68 o
   6  13   0      180.83      190.71      6.71 o
   7  13   0      414.67      423.67     15.93 o
   8  13   0        0.11        1.07      1.14 o
   0  14   0      134.20      139.20     12.07 o
   1  14   0      585.48      539.49     35.56 o
   2  14   0      911.02      863.76     26.32 o
   3  14   0      315.72      283.81     15.90 o
   4  14   0     1416.21     1300.34     27.51 o
   5  14   0     1343.05     1355.80     32.32 o
   6  14   0     2459.02     2412.82     56.76 o
   7  14   0      469.64      505.59     18.59 o
   8  14   0      129.94      126.70      5.78 o
   1  15   0     4259.05     4371.96    121.49 o
   2  15   0       27.36       65.61      5.35 o
   3  15   0        1.98        6.49      0.67 o
   4  15   0      731.48      771.82     18.64 o
   5  15   0      555.97      579.65     14.44 o
   6  15   0      226.40      235.82      6.65 o
   7  15   0      156.30      160.39      7.21 o
   8  15   0      283.35      261.69     11.94 o
   0  16   0     2861.52     3518.33    170.58 o
   1  16   0       54.25       59.13      5.05 o
   2  16   0      388.52      430.25     15.99 o
   3  16   0      279.11      238.96      6.32 o
   4  16   0      364.57      338.74      8.71 o
   5  16   0      232.71      236.57      6.53 o
   6  16   0      177.72      179.39      8.95 o
   7  16   0      523.87      550.38     20.01 o
   8  16   0      223.73      190.88      7.78 o
   1  17   0     5823.07     6052.63    167.07 o
   2  17   0      389.44      366.99     14.54 o
   3  17   0     5043.53     4685.04     82.99 o
   4  17   0       59.60       63.52      4.17 o
   5  17   0      306.89      312.35      8.30 o
   6  17   0      768.16      770.60     19.00 o
   7  17   0     1061.04     1083.46     37.36 o
   8  17   0      501.41      438.40     15.83 o
   0  18   0       52.00       54.45      8.85 o
   1  18   0     1014.37     1128.21     35.93 o
   2  18   0     3062.88     3011.35     73.21 o
   3  18   0     2197.19     2169.93     46.07 o
   4  18   0      887.15      938.47     22.66 o
   5  18   0      477.94      478.97     12.20 o
   6  18   0     1066.92     1109.94     26.88 o
   7  18   0      929.57      926.81     32.15 o
   8  18   0      606.71      556.11     19.63 o
   1  19   0      169.70      192.11     10.08 o
   2  19   0       82.45       93.19      2.69 o
   3  19   0       40.38       38.85      1.44 o
   4  19   0     4959.34     4790.73    111.37 o
   5  19   0      176.49      165.48      4.94 o
   6  19   0      245.12      249.26      8.09 o
   7  19   0      206.72      212.62     10.59 o
   8  19   0      324.79      282.88     10.62 o
   0  20   0    13581.58    13174.91   1245.55 o
   1  20   0       58.95       63.38      2.72 o
   2  20   0    13541.32    13167.00    216.21 o
   3  20   0       82.33       95.90      4.38 o
   4  20   0      110.65      103.39      3.37 o
   5  20   0        0.64        4.61      2.41 o
   6  20   0      183.08      179.80      6.40 o
   7  20   0       84.45       85.25      3.66 o
   8  20   0        0.93        1.13      1.34 o
   1  21   0     3559.26     3481.30     75.34 o
   2  21   0      487.92      502.89      9.60 o
   3  21   0      191.17      196.30      6.22 o
   4  21   0      166.12      162.92      4.75 o
   5  21   0        3.92        3.20      0.93 o
   6  21   0       82.72       84.80      3.81 o
   7  21   0      186.63      186.70      6.35 o
   8  21   0        0.04        0.00      1.34 o
   0  22   0      296.79      311.61     12.04 o
   1  22   0     3477.47     3567.25     70.13 o
   2  22   0       72.66       94.49      2.53 o
   3  22   0     3467.86     3255.33     58.68 o
   4  22   0       43.91       58.43      3.39 o
   5  22   0       83.11       81.13      2.99 o
   6  22   0      537.68      549.12     16.20 o
   7  22   0      115.29      113.01      4.33 o
   1  23   0      697.80      669.85     13.78 o
   2  23   0     1036.02     1134.72     22.77 o
   3  23   0        0.86        6.64      1.26 o
   4  23   0       11.97       22.94      2.56 o
   5  23   0       30.92       34.88      2.10 o
   6  23   0       11.05       14.96      1.47 o
   7  23   0       11.36       10.78      1.39 o
   0  24   0      910.36      963.69     41.72 o
   1  24   0      125.02      111.07      3.26 o
   2  24   0     1047.28     1049.22     22.05 o
   3  24   0      591.74      586.96     11.81 o
   4  24   0       11.94       14.77      1.28 o
   5  24   0        3.67        4.97      1.00 o
   6  24   0     1241.86     1180.81     28.56 o
   7  24   0        7.24        9.05      1.34 o
   1  25   0      186.94      196.72      5.62 o
   2  25   0      757.80      762.08     16.60 o
   3  25   0      158.52      164.65      4.59 o
   4  25   0      449.28      444.18     13.32 o
   5  25   0       26.25       27.58      2.16 o
   6  25   0      144.68      139.12      5.20 o
   7  25   0      100.36       88.20      4.45 o
   0  26   0       13.32       16.29      1.57 o
   1  26   0      787.20      846.16     18.30 o
   2  26   0        7.10        7.81      1.29 o
   3  26   0      123.28      124.15      3.77 o
   4  26   0      888.64      936.66     26.48 o
   5  26   0       59.51       62.87      3.18 o
   6  26   0      160.59      178.53      8.75 o
   7  26   0      228.53      216.03     10.33 o
   1  27   0       35.36       43.01      1.80 o
   2  27   0        7.89       11.52      1.08 o
   3  27   0      504.45      513.44     12.97 o
   4  27   0       14.27       20.92      1.88 o
   5  27   0        2.09        3.82      1.13 o
   6  27   0        2.18        2.97      1.16 o
   7  27   0      138.90      123.22     10.19 o
   0  28   0        3.14        9.24      2.07 o
   1  28   0      299.19      300.17      7.40 o
   2  28   0      693.54      725.20     15.94 o
   3  28   0      251.99      268.95     11.77 o
   4  28   0      186.73      176.37      6.24 o
   5  28   0       12.22       10.77      1.49 o
   6  28   0      160.83      141.46      6.35 o
   7  28   0        0.13        3.22      1.61 o
   1  29   0       21.50       23.73      1.46 o
   2  29   0       66.52       66.71      2.50 o
   3  29   0      245.34      246.88     10.53 o
   4  29   0        0.28        2.51      1.02 o
   5  29   0      187.67      184.89      6.45 o
   6  29   0      111.52      114.60      5.40 o
   7  29   0       33.33       28.16      3.22 o
   0  30   0       41.28       44.36      2.69 o
   1  30   0     4308.12     4594.22     89.68 o
   2  30   0       68.67       64.61      3.26 o
   3  30   0      101.12       88.52      3.72 o
   4  30   0       29.48       21.44      1.96 o
   5  30   0      441.28      428.53     12.96 o
   6  30   0        5.94        7.44      1.88 o
   1  31   0       57.55       71.06      2.58 o
   2  31   0       20.27       15.40      2.53 o
   3  31   0      149.69      155.05      5.57 o
   4  31   0       24.91       23.10      2.00 o
   5  31   0       38.03       43.52      2.57 o
   6  31   0        8.64        7.22      1.41 o
   0  32   0      586.23      589.39     25.06 o
   1  32   0       66.16       65.49      3.48 o
   2  32   0        8.88       10.71      1.20 o
   3  32   0       87.78       82.08      4.68 o
   4  32   0        0.05        1.22      0.97 o
   5  32   0      433.77      407.72     12.34 o
   6  32   0       18.45       21.36      3.22 o
   1  33   0      210.46      187.03      6.43 o
   2  33   0        1.13        4.15      1.48 o
   3  33   0       62.91       41.26      2.42 o
   4  33   0      274.74      271.63      8.72 o
   5  33   0       55.56       41.80      2.47 o
   6  33   0      110.99       97.46      4.45 o
   1  34   0      202.76      196.84      9.38 o
   2  34   0     1426.84     1394.39     56.01 o
   3  34   0      470.19      476.29     14.14 o
   4  34   0      129.93      125.80      4.80 o
   5  34   0       10.16       11.46      1.41 o
   6  34   0       55.98       44.79      3.75 o
   1  35   0      137.44      137.42      5.22 o
   2  35   0       30.90       30.66      2.57 o
   3  35   0       22.77       32.34      2.69 o
   4  35   0        5.15        9.45      1.38 o
   5  35   0       17.92       16.77      1.53 o
   0  36   0        0.58        5.63      1.88 o
   1  36   0        1.85        1.33      0.95 o
   2  36   0     1059.75     1018.91     34.33 o
   3  36   0     1157.02     1139.97     36.20 o
   4  36   0      799.74      834.38     23.59 o
   5  36   0       11.17        6.21      1.13 o
   1  37   0       31.22       31.21      2.75 o
   2  37   0        0.53        2.52      0.94 o
   3  37   0        6.04        3.37      1.02 o
   4  37   0      326.83      343.02     10.43 o
   5  37   0      112.82      111.20      4.93 o
   0  38   0       41.67       49.35      4.83 o
   1  38   0      705.13      697.77     24.65 o
   2  38   0       14.97       21.13      3.46 o
   3  38   0      393.94      361.04     14.85 o
   4  38   0      117.32      121.70      4.44 o
   1  39   0       24.79       27.04      2.47 o
   2  39   0      858.32      941.48     32.43 o
   3  39   0       35.74       31.51      2.17 o
   4  39   0      203.14      192.00      6.24 o
   0  40   0     2245.63     2300.94    108.62 o
   1  40   0       17.30       16.50      2.09 o
   2  40   0       51.05       44.94      3.03 o
   3  40   0        5.94        5.99      1.18 o
   4  40   0       66.44       44.66      2.29 o
   1  41   0      167.94      153.88      6.64 o
   2  41   0       31.74       31.20      2.56 o
   3  41   0      158.46      178.95      7.21 o
   4  41   0      499.43      390.24     19.85 o
   0  42   0        1.52        1.61      1.61 o
   1  42   0      122.60      112.34      5.21 o
   2  42   0       93.65       79.64      4.17 o
   3  42   0       16.89       13.77      2.55 o
   1  43   0        0.35        0.83      1.21 o
   2  43   0        0.21        0.07      1.03 o
   3  43   0      353.72      319.17     16.36 o
   0  44   0      185.54      185.60     10.46 o
   1  44   0       48.33       46.75      2.93 o
   2  44   0       61.57       52.41      6.30 o
   1  45   0       83.88       74.39      3.69 o
  -9   1   1      436.39      424.20     15.36 o
  -8   1   1      311.16      330.71     12.71 o
  -7   1   1        8.25        8.99      1.24 o
  -6   1   1        1.04        2.31      0.83 o
  -5   1   1      132.94      113.18      3.09 o
  -4   1   1        4.29       11.80      2.75 o
  -3   1   1     1718.44     1709.71     58.70 o
  -1   1   1        8.38       11.77      0.66 o
   1   1   1     6050.03     5723.86    118.96 o
   2   1   1     4686.54     5126.63    168.98 o
   3   1   1     1849.01     1955.79     66.00 o
   4   1   1     2515.49     2364.20     49.54 o
   5   1   1       45.02       53.20      2.24 o
   6   1   1       51.76       52.67      2.45 o
   7   1   1      311.69      360.75      9.79 o
   8   1   1        0.00        0.52      1.22 o
  -9   2   1      135.34      114.52      7.51 o
  -8   2   1       30.98       35.64      3.12 o
  -7   2   1      148.80      169.83     16.13 o
  -6   2   1       57.85       64.02      2.54 o
  -5   2   1       74.85       70.07      2.15 o
  -4   2   1    13162.49    13051.72    607.22 o
  -3   2   1      254.50      269.82     11.57 o
  -2   2   1      616.31      644.13     15.96 o
  -1   2   1      223.09      203.21      4.62 o
   0   2   1        5.46        0.23      0.56 o
   1   2   1      148.44      124.42      3.37 o
   2   2   1    13100.97    13646.69    446.72 o
   3   2   1        0.34        5.55      1.60 o
   4   2   1      955.46      975.05     20.89 o
   5   2   1     1962.50     2020.39     47.71 o
   6   2   1      131.67      133.97      4.39 o
   7   2   1       31.00       29.41      2.04 o
   8   2   1      509.26      497.39     18.02 o
  -9   3   1       79.44       74.56      5.63 o
  -8   3   1      170.76      165.05      5.88 o
  -7   3   1      187.45      194.35      6.71 o
  -6   3   1        0.11        2.25      1.31 o
  -5   3   1      685.25      583.70     12.76 o
  -4   3   1      941.30      880.25     45.86 o
  -3   3   1     1224.41     1120.32     39.45 o
  -2   3   1    16628.39    16188.68    530.26 o
  -1   3   1     3914.84     3647.89     69.31 o
   0   3   1     4990.25     5089.18    105.60 o
   1   3   1     6581.78     6856.56    142.18 o
   2   3   1     7500.91     8120.20    266.55 o
   3   3   1      461.15      460.52     17.35 o
   4   3   1     5353.90     5227.62    108.48 o
   5   3   1     1136.20     1183.25     28.46 o
   6   3   1      470.51      514.32     13.24 o
   7   3   1       74.09       75.56      3.15 o
   8   3   1       39.27       39.52      3.03 o
  -9   4   1      199.56      190.69     11.00 o
  -8   4   1      106.59      115.46      5.60 o
  -7   4   1       19.66       25.85      2.11 o
  -6   4   1       60.88       67.69      4.13 o
  -5   4   1     2297.94     2000.05     53.93 o
  -4   4   1       49.92       51.76      6.71 o
  -3   4   1     4679.64     4688.87    126.35 o
  -1   4   1     1086.88     1014.00     21.76 o
   0   4   1    19082.88    17240.83    797.38 o
   1   4   1     2793.27     2892.11     60.62 o
   2   4   1     1458.15     1690.98     69.24 o
   3   4   1        8.38       17.15      2.95 o
   4   4   1     2429.68     2496.40     52.27 o
   5   4   1        9.02       13.01      1.26 o
   6   4   1        0.13        1.48      0.97 o
   7   4   1       41.35       48.89      2.51 o
   8   4   1       91.46       91.31      4.64 o
  -9   5   1      133.40      118.55      7.51 o
  -8   5   1       26.27       24.36      2.10 o
  -7   5   1      608.29      609.69     17.81 o
  -6   5   1      246.13      252.40      6.83 o
  -5   5   1       58.34       44.92      1.85 o
  -4   5   1     1562.13     1600.39     79.39 o
  -3   5   1      136.54      147.65      5.60 o
  -2   5   1    17395.60    17355.01    481.73 o
  -1   5   1     2474.94     2460.59     52.03 o
   0   5   1      675.19      733.21     16.21 o
   1   5   1      916.71      985.39     21.52 o
   2   5   1     5982.59     6039.54    208.62 o
   3   5   1      306.92      284.14     11.75 o
   4   5   1      426.73      399.19      9.02 o
   5   5   1      858.32      909.27     19.77 o
   6   5   1      146.72      149.12      4.79 o
   7   5   1       68.80       75.40      3.61 o
   8   5   1      115.65      107.85      4.28 o
  -9   6   1       82.08       83.14      5.90 o
  -8   6   1       53.60       52.99      2.89 o
  -7   6   1      120.71      125.97     10.77 o
  -6   6   1      159.20      176.32      5.11 o
  -5   6   1       24.34       26.21      1.91 o
  -4   6   1        6.33       17.35      4.43 o
  -3   6   1       49.33       48.86      3.54 o
  -2   6   1    14914.01    14928.33    399.41 o
  -1   6   1     8547.77     8646.24    179.46 o
   0   6   1        1.17        7.51      2.15 o
   1   6   1    10298.56    10668.77    221.27 o
   2   6   1     1719.56     1678.49     41.90 o
   3   6   1       35.23       22.59      3.22 o
   4   6   1     1516.76     1443.56     30.59 o
   5   6   1       46.80       50.80      2.01 o
   6   6   1      761.12      829.70     20.48 o
   7   6   1      409.48      450.80     13.73 o
   8   6   1      112.58      104.36      4.23 o
  -9   7   1      299.36      260.16     13.95 o
  -8   7   1      310.85      331.36     10.27 o
  -7   7   1     1613.69     1635.74     45.16 o
  -6   7   1       85.89       89.72      3.13 o
  -5   7   1       39.96       48.65      2.90 o
  -4   7   1     2782.54     2714.20    173.66 o
  -3   7   1      470.11      474.19     20.61 o
  -2   7   1     8187.05     8346.09    173.15 o
  -1   7   1     3476.26     3651.43     85.79 o
   0   7   1      242.79      221.76      9.26 o
   1   7   1     2737.52     2916.98     61.77 o
   2   7   1      111.52      123.85      4.07 o
   3   7   1       26.03       26.65      3.12 o
   4   7   1     1658.99     1563.86     33.06 o
   5   7   1      251.42      269.28      6.60 o
   6   7   1      190.35      185.25      5.63 o
   7   7   1        7.40       12.29      1.60 o
   8   7   1      115.21      106.79      4.23 o
  -9   8   1        2.88        2.68      1.61 o
  -8   8   1       56.30       58.42      3.42 o
  -7   8   1      700.09      707.04     24.85 o
  -6   8   1     1476.80     1475.73     35.10 o
  -5   8   1     1118.67     1003.40     23.97 o
  -4   8   1      332.54      290.51      9.53 o
  -3   8   1     3945.64     3936.05    140.81 o
  -2   8   1      557.52      566.95     13.03 o
  -1   8   1     3445.68     3716.11     78.08 o
   0   8   1      376.79      337.80     10.69 o
   1   8   1     2200.87     2328.57     49.73 o
   2   8   1     4476.21     4683.49     98.40 o
   3   8   1     2214.96     2158.04     73.68 o
   4   8   1     6273.30     6047.57    125.51 o
   5   8   1        0.93        4.60      1.35 o
   6   8   1       89.48      100.92      3.62 o
   7   8   1      277.37      292.14      9.45 o
   8   8   1       25.58       27.37      2.11 o
  -9   9   1       15.22       12.87      2.41 o
  -8   9   1      107.26      121.75      5.78 o
  -7   9   1      297.10      310.88     12.04 o
  -6   9   1      554.42      542.99     13.61 o
  -5   9   1        4.35        7.09      2.36 o
  -4   9   1     1771.89     1613.52     38.56 o
  -3   9   1     2295.56     2121.61    101.61 o
  -2   9   1     4832.71     5281.63    110.36 o
  -1   9   1     8367.10     8526.83    177.33 o
   0   9   1      410.54      434.64     10.70 o
   1   9   1     1281.76     1284.95     28.40 o
   2   9   1     3328.89     3600.01    117.59 o
   3   9   1     1288.16     1335.31     47.03 o
   4   9   1     1879.42     1805.17     38.07 o
   5   9   1       12.41       15.09      1.38 o
   6   9   1      555.42      606.56     17.86 o
   7   9   1        0.67        2.27      1.13 o
   8   9   1       90.34       98.42      4.92 o
  -9  10   1        0.42        0.00      1.34 o
  -8  10   1      919.71      965.08     33.28 o
  -7  10   1        0.00        1.74      1.33 o
  -6  10   1      373.19      383.32      9.91 o
  -5  10   1       63.15       66.14      2.71 o
  -4  10   1     1684.35     1495.97     37.29 o
  -3  10   1       68.49       73.00      6.17 o
  -2  10   1       11.89       11.84      1.25 o
  -1  10   1        0.49        1.96      0.73 o
   0  10   1       63.96       55.67      3.21 o
   1  10   1       53.53       68.72      5.47 o
   2  10   1     1111.16     1131.19     29.49 o
   3  10   1      342.40      391.27     16.40 o
   4  10   1     1027.27      968.35     20.82 o
   5  10   1      685.85      675.97     15.04 o
   6  10   1      954.18      997.20     55.50 o
   7  10   1       93.50      109.93      4.54 o
   8  10   1      391.59      388.48     14.32 o
  -8  11   1       21.39       23.74      2.47 o
  -7  11   1        5.18        8.39      2.41 o
  -6  11   1       17.58       18.30      1.62 o
  -5  11   1      392.49      424.12     12.38 o
  -4  11   1     1220.18     1185.65     25.62 o
  -3  11   1     2332.53     2620.64    128.20 o
  -2  11   1     4247.27     4222.55    182.57 o
  -1  11   1     4786.47     4827.21    188.33 o
   0  11   1      747.28      751.39     17.88 o
   1  11   1        4.36        5.69      1.50 o
   2  11   1     3537.58     3667.13    101.77 o
   3  11   1      489.77      450.20     14.38 o
   4  11   1     3514.05     3364.46     63.96 o
   5  11   1      103.69      113.37      3.82 o
   6  11   1        2.59        3.05      0.92 o
   7  11   1      621.91      603.24     17.70 o
   8  11   1        2.28        2.08      1.22 o
  -8  12   1      236.80      235.63      9.48 o
  -7  12   1        7.41       11.67      2.15 o
  -6  12   1       67.11       67.80      3.00 o
  -5  12   1      144.14      161.63      5.41 o
  -4  12   1      158.49      154.64      4.13 o
  -3  12   1      389.11      479.44     43.05 o
  -2  12   1      344.31      330.71     15.42 o
  -1  12   1      632.42      658.95     28.65 o
   0  12   1     4329.75     4274.87    117.26 o
   1  12   1      330.65      324.22     10.34 o
   2  12   1      103.32       85.09      4.06 o
   3  12   1      423.91      385.18     10.68 o
   4  12   1     1051.33      946.46     20.34 o
   5  12   1     1144.29     1197.09     28.87 o
   6  12   1      190.22      186.02      7.62 o
   7  12   1        3.51        3.63      1.16 o
   8  12   1      427.19      462.79     16.69 o
  -8  13   1      915.15      926.34     31.96 o
  -7  13   1      220.54      221.24      7.25 o
  -6  13   1      181.34      175.55      5.97 o
  -5  13   1     1591.85     1579.42     43.20 o
  -4  13   1     4639.04     4373.00    116.87 o
  -3  13   1      187.47      179.46     11.34 o
  -2  13   1      888.49      826.35     36.92 o
  -1  13   1       66.25       51.80      6.30 o
   0  13   1      401.83      400.20     13.89 o
   1  13   1     1318.74     1365.54     34.95 o
   2  13   1     5192.22     5046.49    107.25 o
   3  13   1      213.24      190.89      5.70 o
   4  13   1     1411.46     1347.67     28.64 o
   5  13   1      408.39      422.37     11.03 o
   6  13   1        3.96        5.33      1.10 o
   7  13   1       25.53       24.84      2.66 o
   8  13   1      366.81      332.70     12.33 o
  -8  14   1      145.39      139.20      6.26 o
  -7  14   1       57.57       54.94      4.25 o
  -6  14   1      547.19      580.26     16.82 o
  -5  14   1       42.66       43.01      2.25 o
  -4  14   1      893.94      950.21     21.23 o
  -3  14   1       96.80      103.33      8.59 o
  -2  14   1     3657.87     3590.19    140.85 o
  -1  14   1      774.63      713.39     39.16 o
   0  14   1       50.38       54.58      4.18 o
   1  14   1     1401.87     1376.65     35.42 o
   2  14   1     2806.91     2911.52     63.56 o
   3  14   1       48.59       47.02      1.96 o
   4  14   1        2.46       11.58      0.93 o
   5  14   1      875.85      913.18     22.36 o
   6  14   1      297.24      297.38      8.31 o
   7  14   1      300.42      300.95      9.60 o
   8  14   1      302.68      248.22     10.86 o
  -8  15   1       66.17       81.51      4.26 o
  -7  15   1      199.77      200.33      6.96 o
  -6  15   1      167.95      178.15      6.07 o
  -5  15   1      859.38      845.24     23.69 o
  -4  15   1     1546.31     1442.25     30.01 o
  -3  15   1     2492.98     2354.97     56.23 o
  -2  15   1      125.66      116.32      6.49 o
  -1  15   1      380.84      346.33     17.70 o
   0  15   1      138.25      160.30     12.37 o
   1  15   1     1561.65     1637.72     41.76 o
   2  15   1      569.83      541.01     14.62 o
   3  15   1      127.21      112.02      3.03 o
   4  15   1      385.43      367.74      8.49 o
   5  15   1        0.11        1.02      1.11 o
   6  15   1       19.04       20.08      1.67 o
   7  15   1       91.42      101.92      5.31 o
   8  15   1      374.48      339.01     17.70 o
  -8  16   1       83.27       95.94      4.74 o
  -7  16   1      997.42      993.99     27.81 o
  -6  16   1      215.16      226.78      7.36 o
  -5  16   1       68.98       79.80      3.23 o
  -4  16   1        3.39        5.37      0.94 o
  -3  16   1     4135.86     4151.14     79.95 o
  -2  16   1      258.87      358.91     14.00 o
  -1  16   1     6626.63     6947.66    232.40 o
   0  16   1     1100.90     1213.02     37.91 o
   1  16   1     6732.71     6935.34    164.27 o
   2  16   1     4477.91     4144.56     81.24 o
   3  16   1      263.87      247.29      5.18 o
   4  16   1      891.63      917.88     19.86 o
   5  16   1      265.11      271.56      7.57 o
   6  16   1      431.01      458.02     13.51 o
   7  16   1        0.32        0.67      1.14 o
   8  16   1      205.42      207.32     11.53 o
  -8  17   1       71.69       84.84      4.36 o
  -7  17   1      112.33      117.59      4.41 o
  -6  17   1       59.20       62.65      2.87 o
  -5  17   1        5.12       12.60      4.83 o
  -4  17   1       76.63       86.89      2.50 o
  -3  17   1     1431.10     1488.03     29.80 o
  -2  17   1       34.80       38.24     10.40 o
  -1  17   1      706.86      639.35     22.21 o
   0  17   1      509.59      547.86     19.83 o
   1  17   1     1413.45     1442.28     37.76 o
   2  17   1        1.62        0.67      0.72 o
   3  17   1      440.87      402.49      8.15 o
   4  17   1      179.93      184.59      4.72 o
   5  17   1     2110.75     2193.40     51.93 o
   6  17   1      131.07      129.84      4.42 o
   7  17   1      501.80      492.91     17.92 o
   8  17   1        0.82        2.41      1.61 o
  -8  18   1        4.07        5.23      1.33 o
  -7  18   1        0.03        0.25      0.87 o
  -6  18   1      403.43      412.70     12.32 o
  -5  18   1       39.96       37.21      2.15 o
  -4  18   1      411.68      363.16      7.90 o
  -3  18   1      441.59      428.60      8.46 o
  -2  18   1      672.65      669.78     23.24 o
  -1  18   1      210.38      201.19     10.18 o
   0  18   1        8.99       12.64      3.23 o
   1  18   1        3.56        4.82      2.65 o
   2  18   1       44.76       60.05      3.07 o
   3  18   1     2913.60     2612.26     65.18 o
   4  18   1     1681.41     1690.40     40.10 o
   5  18   1       23.17       25.10      1.84 o
   6  18   1       89.74       90.63      4.06 o
   7  18   1       52.82       62.41      4.43 o
   8  18   1      551.72      480.36     24.14 o
  -8  19   1        4.98        6.56      1.41 o
  -7  19   1       15.75       14.43      1.46 o
  -6  19   1      535.63      549.86     16.04 o
  -5  19   1        0.73        2.56      0.87 o
  -4  19   1      742.40      787.96     17.63 o
  -3  19   1       70.33       90.17      3.69 o
  -2  19   1     9836.66    10072.65    192.07 o
  -1  19   1     2177.90     2184.53     90.08 o
   0  19   1      379.86      432.70     31.63 o
   1  19   1        4.10        8.74      1.46 o
   2  19   1      140.26      167.40      4.92 o
   3  19   1      127.94      123.06      5.13 o
   4  19   1      216.84      226.35     19.97 o
   5  19   1       56.36       64.16      3.19 o
   6  19   1       26.63       32.29      2.53 o
   7  19   1      481.05      442.95     16.21 o
  -8  20   1      127.56      120.87      5.40 o
  -7  20   1       14.51       14.66      1.60 o
  -6  20   1        9.81       15.88      1.64 o
  -5  20   1      363.98      370.27     11.09 o
  -4  20   1        8.78       10.45      1.39 o
  -3  20   1      119.99      124.98      2.89 o
  -2  20   1     1933.51     1980.28     33.94 o
  -1  20   1      226.48      223.61      8.23 o
   0  20   1     2422.69     2659.15     65.87 o
   1  20   1     1295.01     1230.26     28.55 o
   2  20   1      102.53       74.32      2.99 o
   3  20   1       40.54       37.62      2.50 o
   4  20   1        0.00        2.05      0.97 o
   5  20   1     1047.78     1042.05     29.37 o
   6  20   1       21.59       22.94      2.56 o
   7  20   1      127.27      104.91      5.02 o
  -8  21   1       50.66       51.12      3.03 o
  -7  21   1       69.26       76.84      4.83 o
  -6  21   1      694.00      696.33     17.16 o
  -5  21   1        1.92        2.00      1.43 o
  -4  21   1       31.24       23.58      1.91 o
  -3  21   1      372.72      321.84      7.74 o
  -2  21   1     4013.23     3785.01     63.51 o
  -1  21   1      778.77      812.92     16.08 o
   0  21   1     1682.81     1753.96     39.59 o
   1  21   1     1449.93     1433.09     31.35 o
   2  21   1      120.45      135.66      4.87 o
   3  21   1      145.04      134.80      5.88 o
   4  21   1     1670.05     1788.02     60.12 o
   5  21   1      193.66      188.39      6.60 o
   6  21   1      171.48      191.15      6.70 o
   7  21   1      369.32      328.83     12.42 o
  -8  22   1      132.57      118.51      5.65 o
  -7  22   1      241.78      228.93     12.34 o
  -6  22   1      221.49      211.40      6.02 o
  -5  22   1        0.33        0.34      0.70 o
  -4  22   1      115.61      127.65      3.82 o
  -3  22   1        9.63        7.78      0.71 o
  -2  22   1      203.81      234.52      5.12 o
  -1  22   1      200.39      273.35      6.20 o
   0  22   1        0.78        1.99      0.95 o
   1  22   1      442.06      474.25     10.95 o
   2  22   1     2483.26     2283.62     56.84 o
   3  22   1      338.23      292.48     11.09 o
   4  22   1     2180.55     2201.04     74.70 o
   5  22   1       32.75       28.83      2.84 o
   6  22   1       15.61       15.28      1.75 o
   7  22   1       85.10       85.69      4.36 o
  -8  23   1       10.21       11.00      2.41 o
  -7  23   1       55.37       56.32      5.63 o
  -6  23   1       14.81       16.25      1.36 o
  -5  23   1        3.19        7.40      0.97 o
  -4  23   1      446.07      457.84     10.16 o
  -3  23   1     2424.15     2308.11     51.53 o
  -2  23   1      169.56      144.54      4.32 o
  -1  23   1      495.19      503.00     11.59 o
   0  23   1     4828.23     4878.61    122.51 o
   1  23   1       49.10       60.97      2.17 o
   2  23   1     1904.40     1905.46     42.41 o
   3  23   1      471.25      463.74     16.78 o
   4  23   1      481.25      520.99     21.46 o
   5  23   1      369.14      376.38     14.41 o
   6  23   1     1258.97     1289.27     44.19 o
   7  23   1       33.86       34.69      2.56 o
  -7  24   1      215.96      226.00     12.61 o
  -6  24   1        7.64       10.55      1.14 o
  -5  24   1       49.93       57.08      2.37 o
  -4  24   1        2.97        3.78      1.11 o
  -3  24   1       11.78       13.56      1.54 o
  -2  24   1      265.74      218.97      5.05 o
  -1  24   1     1445.39     1438.42     35.54 o
   0  24   1       20.91       69.66      4.26 o
   1  24   1        1.98        3.93      0.72 o
   2  24   1      305.20      237.45      6.81 o
   3  24   1      519.82      530.36     19.06 o
   4  24   1      306.84      320.83     12.42 o
   5  24   1      224.17      239.21     11.40 o
   6  24   1     1274.34     1281.58     35.77 o
   7  24   1        2.69        6.45      1.33 o
  -7  25   1      116.94      120.58      5.49 o
  -6  25   1      950.24      886.09     21.49 o
  -5  25   1        4.09        5.04      1.18 o
  -4  25   1      254.01      267.66      6.59 o
  -3  25   1      490.25      526.05     11.20 o
  -2  25   1     1566.14     1581.45     31.12 o
  -1  25   1       10.45       10.62      1.07 o
   0  25   1     1550.69     1661.63     41.40 o
   1  25   1       19.83       27.11      1.50 o
   2  25   1      653.91      683.30     16.73 o
   3  25   1       44.48       43.84      2.42 o
   4  25   1       33.34       34.01      2.93 o
   5  25   1        1.37        1.72      1.29 o
   6  25   1       20.23       23.80      2.06 o
   7  25   1      348.76      320.36     11.85 o
  -7  26   1       87.70       85.05      6.03 o
  -6  26   1     1443.47     1364.42     37.63 o
  -5  26   1       19.37       15.69      1.33 o
  -4  26   1      123.08      116.03      4.66 o
  -3  26   1       78.29       88.22      3.74 o
  -2  26   1      253.48      266.03      6.11 o
  -1  26   1      501.58      541.07     14.47 o
   0  26   1       77.14       83.64      5.13 o
   1  26   1     1658.20     1595.77     36.29 o
   2  26   1      205.12      200.23      6.09 o
   3  26   1     1870.00     1874.11     51.31 o
   4  26   1      232.62      239.24      8.34 o
   5  26   1      100.37      112.64      4.55 o
   6  26   1        2.93        1.79      1.06 o
   7  26   1        2.81        1.45      1.48 o
  -7  27   1      211.80      182.38     10.46 o
  -6  27   1       99.00       90.18      6.53 o
  -5  27   1      174.04      152.38      5.36 o
  -4  27   1        8.17       10.63      2.00 o
  -3  27   1       30.49       27.89      1.44 o
  -2  27   1        4.28        9.71      2.84 o
  -1  27   1        3.10        7.87      1.16 o
   0  27   1       58.42       53.44      2.35 o
   1  27   1      849.06      875.90     24.37 o
   2  27   1     2741.83     2705.54     66.93 o
   3  27   1        2.02        4.67      1.08 o
   4  27   1        5.05        4.66      1.13 o
   5  27   1      218.90      223.28      7.53 o
   6  27   1      255.04      245.31      7.95 o
   7  27   1       46.40       37.82      3.49 o
  -7  28   1       63.29       52.57      4.56 o
  -6  28   1       18.62       17.73      1.98 o
  -5  28   1       63.51       58.87      3.59 o
  -4  28   1        4.57        4.55      0.79 o
  -3  28   1        0.41        1.18      0.60 o
  -2  28   1       63.17       68.37      2.50 o
  -1  28   1       13.95       21.50      1.57 o
   0  28   1       45.31       38.46      1.95 o
   1  28   1       98.36      112.08      4.78 o
   2  28   1      879.38      894.99     37.43 o
   3  28   1      156.71      150.17      6.73 o
   4  28   1      639.09      648.26     18.84 o
   5  28   1        0.06        2.87      1.43 o
   6  28   1      270.06      263.16      8.41 o
  -7  29   1        2.00        1.88      1.61 o
  -6  29   1       38.98       37.93      2.75 o
  -5  29   1      376.21      351.29     13.27 o
  -4  29   1      163.13      164.05      6.41 o
  -3  29   1        0.39        2.02      1.22 o
  -2  29   1       51.99       57.13      2.28 o
  -1  29   1      783.27      853.41     20.68 o
   0  29   1     1288.66     1330.55     30.93 o
   1  29   1      172.15      179.35      7.18 o
   2  29   1      168.97      177.00      5.64 o
   3  29   1       36.34       41.84      2.47 o
   4  29   1      828.97      835.14     23.79 o
   5  29   1       13.03        9.89      1.44 o
   6  29   1       93.23       80.14      3.40 o
  -7  30   1       45.49       41.57      3.75 o
  -6  30   1      262.01      257.06      9.86 o
  -5  30   1       27.97       25.66      3.22 o
  -4  30   1      199.21      207.75      7.02 o
  -3  30   1        1.76        5.23      0.89 o
  -2  30   1        0.59        3.17      1.29 o
  -1  30   1       32.23       37.56      2.06 o
   0  30   1      109.12      113.27      3.95 o
   1  30   1       25.42       30.63      3.06 o
   2  30   1      204.29      230.71      6.96 o
   3  30   1        9.16        9.45      1.39 o
   4  30   1      299.91      313.52      9.91 o
   5  30   1       28.31       33.44      2.31 o
   6  30   1        0.09        0.83      1.08 o
  -6  31   1      111.43       98.92      7.24 o
  -5  31   1     1123.58     1044.19     35.84 o
  -4  31   1        0.04        2.17      1.01 o
  -3  31   1        0.35        1.35      0.72 o
  -2  31   1       61.73       64.71      2.54 o
  -1  31   1      836.48      920.28     19.87 o
   0  31   1      289.33      310.37     10.71 o
   1  31   1      514.71      508.74     20.97 o
   2  31   1      368.66      367.48     11.25 o
   3  31   1       49.73       45.41      2.57 o
   4  31   1       33.31       43.69      3.23 o
   5  31   1       38.00       37.92      2.41 o
   6  31   1      326.84      310.00     11.57 o
  -6  32   1       45.87       42.65      4.43 o
  -5  32   1      901.88      838.22     29.01 o
  -4  32   1        0.14        2.02      1.01 o
  -3  32   1        1.09        2.19      0.80 o
  -2  32   1      257.23      315.59      8.45 o
  -1  32   1        7.93        7.01      0.94 o
   0  32   1       24.51       24.40      2.68 o
   1  32   1       97.44       92.37      5.90 o
   2  32   1        0.55        4.46      1.49 o
   3  32   1       26.22       28.03      2.18 o
   4  32   1        2.07        2.07      0.97 o
   5  32   1       13.37       11.00      1.38 o
   6  32   1        0.40        0.13      0.95 o
  -6  33   1        2.57        2.28      1.14 o
  -5  33   1      121.25      125.92      5.68 o
  -4  33   1        1.69        4.13      1.16 o
  -3  33   1        0.22        1.05      1.01 o
  -2  33   1       42.76       39.89      2.00 o
  -1  33   1       28.23       35.86      1.97 o
   0  33   1      746.25      835.00     29.02 o
   1  33   1      168.67      171.04     16.23 o
   2  33   1      684.30      663.90     23.51 o
   3  33   1      209.82      223.09      7.43 o
   4  33   1      455.11      472.02     14.09 o
   5  33   1      111.12      109.87      4.23 o
  -6  34   1        1.80        4.02      1.61 o
  -5  34   1       31.03       30.75      4.29 o
  -4  34   1       39.31       32.89      2.27 o
  -3  34   1        9.71        9.19      1.13 o
  -2  34   1        2.65        3.47      0.89 o
  -1  34   1      501.42      491.28     12.47 o
   0  34   1      308.90      310.43     11.85 o
   1  34   1     2268.98     2228.06     74.44 o
   2  34   1      258.31      243.68     21.72 o
   3  34   1      469.13      468.01     13.98 o
   4  34   1       41.39       47.15      2.66 o
   5  34   1      200.96      209.54      6.81 o
  -6  35   1       22.48       29.77      3.22 o
  -5  35   1       99.39       77.34      3.97 o
  -4  35   1        0.14        3.08      1.14 o
  -3  35   1      182.29      168.46      5.93 o
  -2  35   1     1018.69     1020.47     24.74 o
  -1  35   1       51.25       51.21      2.27 o
   0  35   1       23.45       28.49      2.05 o
   1  35   1      281.31      267.80     27.76 o
   2  35   1      247.85      289.93     11.28 o
   3  35   1      514.48      553.71     19.63 o
   4  35   1      512.30      487.96     14.40 o
   5  35   1      128.63      122.50      4.39 o
  -5  36   1      230.97      270.41     10.24 o
  -4  36   1        1.40        2.68      1.14 o
  -3  36   1       53.44       38.91      3.41 o
  -2  36   1        0.62        1.90      0.75 o
  -1  36   1      773.78      731.76     17.97 o
   0  36   1     1117.77     1152.27     32.05 o
   1  36   1      183.43      175.02     14.35 o
   2  36   1     1565.81     1646.34     55.57 o
   3  36   1      223.86      225.27      9.20 o
   4  36   1       31.07       37.15      2.26 o
   5  36   1        2.67        2.78      0.85 o
  -5  37   1      125.03       91.59      7.38 o
  -4  37   1      398.22      367.07     13.56 o
  -3  37   1     1235.61     1120.72     31.18 o
  -2  37   1       31.70       35.56      1.93 o
  -1  37   1      363.75      334.38      8.85 o
   0  37   1      130.40      130.84      4.85 o
   1  37   1       53.11       62.59      3.69 o
   2  37   1       18.22       21.16      2.28 o
   3  37   1        3.00        5.10      1.41 o
   4  37   1      311.00      310.72     15.71 o
   5  37   1       26.88       31.38      3.75 o
  -5  38   1        7.39       12.07      2.15 o
  -4  38   1      994.40      934.43     31.96 o
  -3  38   1       53.12       60.50      2.94 o
  -2  38   1      579.50      624.80     22.09 o
  -1  38   1       27.39       25.68      1.66 o
   0  38   1       10.21       11.74      1.38 o
   1  38   1       12.16       13.38      1.79 o
   2  38   1     2342.76     2381.30     79.56 o
   3  38   1       42.02       39.76      4.69 o
   4  38   1        5.35        5.54      1.61 o
  -4  39   1      421.81      356.80     12.99 o
  -3  39   1      211.03      177.01      6.04 o
  -2  39   1        0.56        2.24      1.67 o
  -1  39   1      694.14      687.91     19.66 o
   0  39   1       21.78       22.70      2.28 o
   1  39   1      118.58      109.76      5.31 o
   2  39   1      947.83      973.87     33.47 o
   3  39   1       38.92       54.04      3.31 o
   4  39   1        0.09        1.61      1.09 o
  -4  40   1        1.11        1.74      0.95 o
  -3  40   1        3.24        1.55      0.90 o
  -2  40   1       31.64       22.14      1.75 o
  -1  40   1      221.17      227.26      7.27 o
   0  40   1      305.18      314.48     11.95 o
   1  40   1      109.10      113.15      5.40 o
   2  40   1       31.15       34.45      2.75 o
   3  40   1      452.66      424.23     15.46 o
   4  40   1       61.96       75.37      5.10 o
  -4  41   1      238.57      166.37      6.83 o
  -3  41   1       30.03       32.55      2.06 o
  -2  41   1       33.57       22.59      1.88 o
  -1  41   1       96.36       87.37      4.47 o
   0  41   1        1.37        0.54      1.14 o
   1  41   1      491.42      474.17     17.16 o
   2  41   1      133.11      155.57      6.63 o
   3  41   1       80.69       66.21      3.50 o
  -3  42   1      223.88      192.31     14.08 o
  -2  42   1        5.82        8.65      1.18 o
  -1  42   1      207.85      187.28      8.98 o
   0  42   1       29.77       29.51      2.47 o
   1  42   1      466.25      413.25     14.98 o
   2  42   1      172.03      169.94      7.11 o
   3  42   1      259.13      214.01      8.25 o
  -3  43   1      168.89      148.32      8.58 o
  -2  43   1        3.58        3.06      1.09 o
  -1  43   1      242.68      201.86      7.97 o
   0  43   1      226.68      213.60      8.44 o
   1  43   1      603.15      573.83     20.20 o
   2  43   1        6.92        7.79      1.74 o
  -2  44   1        1.89        5.36      1.61 o
  -1  44   1      118.19      124.69      5.40 o
   0  44   1      142.45      151.17      6.26 o
   1  44   1        5.85        8.88      1.41 o
   2  44   1       98.60       72.68      5.10 o
  -1  45   1        7.69       13.14      2.15 o
   0  45   1      263.04      232.47     14.62 o
   1  45   1        0.31        0.12      1.03 o
  -9   0   2       23.10       22.80      3.22 o
  -8   0   2      161.82      177.55     10.73 o
  -7   0   2       98.77       98.97      6.97 o
  -6   0   2      266.92      264.63      9.94 o
  -5   0   2      275.01      231.89      8.72 o
  -4   0   2      203.68      258.01     18.24 o
  -3   0   2      745.41      728.13     35.54 o
  -2   0   2     5049.29     5076.89    181.44 o
  -1   0   2      623.09      557.80     16.56 o
   0   0   2     7174.51     6592.03    177.25 o
   1   0   2      816.48      694.66     24.02 o
   2   0   2      918.18      992.09     49.89 o
   3   0   2     3069.38     2979.04     81.28 o
   4   0   2     3291.09     3413.75    112.84 o
   5   0   2      121.56      145.88      6.54 o
   6   0   2      131.13      122.42     20.25 o
   7   0   2      128.74      149.12      9.66 o
   8   0   2        0.24        1.88      1.61 o
  -9   1   2        8.34        8.66      1.60 o
  -8   1   2      230.69      240.78      9.67 o
  -7   1   2       96.83      101.08      5.02 o
  -6   1   2      317.02      290.11      7.60 o
  -5   1   2      200.03      186.49      5.09 o
  -4   1   2      148.09      161.19     13.41 o
  -3   1   2     1304.34     1095.75     45.72 o
  -2   1   2     6227.37     6097.17    127.06 o
  -1   1   2       91.46      119.04      3.34 o
   0   1   2     5922.56     5695.61    108.44 o
   1   1   2     1610.51     1516.80     29.78 o
   2   1   2      588.53      708.82     25.98 o
   3   1   2       56.57       60.08      2.37 o
   4   1   2      116.91      118.23      3.75 o
   5   1   2      918.87     1013.22     24.74 o
   6   1   2      880.41      959.04     23.67 o
   7   1   2       46.60       42.52      3.22 o
   8   1   2      253.38      252.65      9.86 o
  -9   2   2      113.20      105.88      4.93 o
  -8   2   2       11.29       17.21      2.17 o
  -7   2   2        2.03        2.70      1.22 o
  -6   2   2      492.85      478.54     12.00 o
  -5   2   2       29.55       29.29      1.43 o
  -4   2   2     6440.59     6360.37    212.60 o
  -3   2   2     1836.81     1641.50     74.48 o
  -2   2   2     1363.72     1370.10     29.68 o
  -1   2   2     9032.87     8935.17    169.19 o
   0   2   2       22.05       16.67      1.35 o
   1   2   2     1970.51     1972.81     42.17 o
   2   2   2    12157.79    11456.83    377.17 o
   3   2   2     2496.43     2330.46     74.56 o
   4   2   2      556.54      622.27     13.85 o
   5   2   2      167.34      168.59      4.58 o
   6   2   2        1.23        3.62      1.33 o
   7   2   2      171.20      196.86      8.34 o
   8   2   2      110.64       97.43      4.74 o
  -9   3   2       68.60       59.54      5.10 o
  -8   3   2       85.65       84.75      4.55 o
  -7   3   2        4.34        6.80      1.18 o
  -6   3   2       21.00       21.11      1.36 o
  -5   3   2       29.77       33.72      1.63 o
  -4   3   2      825.21      907.37     34.61 o
  -3   3   2      743.91      712.97     26.48 o
  -2   3   2     2858.08     2719.87     52.34 o
  -1   3   2     2385.65     2392.70     48.66 o
   0   3   2    20894.08    19268.21    363.89 o
   1   3   2     3496.68     3511.27     73.93 o
   2   3   2      171.10      162.06     18.77 o
   3   3   2     2277.80     2156.61     45.92 o
   4   3   2      534.98      565.05     12.62 o
   5   3   2        3.65        4.30      0.97 o
   6   3   2      335.11      346.85     13.37 o
   7   3   2      173.48      181.45      7.97 o
   8   3   2      240.16      204.25      8.25 o
  -9   4   2       51.26       52.30      4.56 o
  -8   4   2       11.52       13.66      1.98 o
  -7   4   2       13.37       15.74      1.53 o
  -6   4   2      370.74      369.01      8.46 o
  -5   4   2      172.89      150.15      3.83 o
  -4   4   2     2561.92     2527.23    115.33 o
  -3   4   2     1824.26     1684.12     53.42 o
  -2   4   2     8185.88     8026.31    195.36 o
  -1   4   2      576.56      614.29     13.13 o
   0   4   2     4394.75     4202.93     80.70 o
   1   4   2       59.41       61.08      2.59 o
   2   4   2     2686.21     2827.26     95.39 o
   3   4   2      557.55      568.74     11.93 o
   4   4   2      605.33      584.92     13.03 o
   5   4   2      361.48      416.60     10.93 o
   6   4   2       58.95       56.89      3.15 o
   7   4   2       16.44       18.52      2.36 o
   8   4   2       61.08       54.67      3.31 o
  -9   5   2      234.67      234.68     12.87 o
  -8   5   2      156.21      159.82      6.92 o
  -7   5   2        3.16        4.14      1.06 o
  -6   5   2      248.56      258.67      7.58 o
  -5   5   2     1368.84     1233.12     26.15 o
  -4   5   2      864.89      804.59     38.62 o
  -3   5   2     4341.31     4148.22    177.61 o
  -2   5   2     2239.85     2508.55     59.01 o
  -1   5   2     2056.54     2137.66     41.62 o
   0   5   2     4643.12     4528.18     94.90 o
   1   5   2     2653.70     2627.52     74.82 o
   2   5   2    10166.19    10140.17    566.08 o
   3   5   2     1007.36     1012.67     18.79 o
   4   5   2     1090.52     1236.98     26.46 o
   5   5   2      674.23      771.04     19.14 o
   6   5   2       23.60       22.40      2.21 o
   7   5   2      187.35      190.70      8.25 o
   8   5   2        1.46        0.43      1.22 o
  -9   6   2      266.53      267.67     14.48 o
  -8   6   2      162.16      172.72     10.46 o
  -7   6   2     1136.00     1172.35     28.19 o
  -6   6   2       32.46       38.59      2.82 o
  -5   6   2     1671.34     1439.66     30.39 o
  -4   6   2     1232.46     1179.99     30.62 o
  -3   6   2       98.35       98.08      4.83 o
  -2   6   2       13.61       17.26      1.31 o
  -1   6   2     3397.38     3421.34     72.04 o
   0   6   2        8.56        9.10      1.27 o
   1   6   2     2462.66     2432.04     58.13 o
   2   6   2      534.85      604.88     23.04 o
   3   6   2        2.07        1.67      0.61 o
   4   6   2      542.66      512.10     11.56 o
   5   6   2      963.82     1020.29     24.87 o
   6   6   2        4.90        5.57      1.03 o
   7   6   2        6.16        7.39      1.71 o
   8   6   2       27.70       28.23      3.62 o
  -9   7   2       53.57       55.52      4.83 o
  -8   7   2        2.40        2.68      1.88 o
  -7   7   2      164.59      164.21      4.94 o
  -6   7   2        0.01        1.67      0.77 o
  -5   7   2       36.08       36.02      1.50 o
  -4   7   2     1525.10     1537.87     40.34 o
  -3   7   2     3580.63     3135.23    295.03 o
  -2   7   2    10073.58     9500.31    197.33 o
  -1   7   2    16187.28    15607.74    352.64 o
   0   7   2        0.01        1.76      0.90 o
   1   7   2     3002.88     3051.08     83.67 o
   2   7   2      305.18      358.91     21.80 o
   3   7   2       37.94       37.80      1.57 o
   4   7   2     1828.32     1780.22     42.14 o
   5   7   2       32.65       42.57      3.79 o
   6   7   2      280.88      289.97      8.11 o
   7   7   2      599.94      622.18     22.38 o
   8   7   2        1.69        2.39      1.48 o
  -9   8   2        0.59        1.34      1.61 o
  -8   8   2      342.45      361.01     19.31 o
  -7   8   2      132.68      128.15      4.72 o
  -6   8   2       56.87       59.37      2.76 o
  -5   8   2      215.60      208.61      5.66 o
  -4   8   2       29.93       33.25      2.05 o
  -3   8   2     2017.73     2096.03    103.80 o
  -2   8   2     1401.23     1484.66     41.77 o
  -1   8   2     3027.43     3184.82     87.22 o
   0   8   2     2407.34     2595.81     71.74 o
   1   8   2     3546.99     3723.15    101.79 o
   2   8   2      431.23      514.55     16.29 o
   3   8   2      154.22      122.81      3.29 o
   4   8   2       71.34       97.15      2.91 o
   5   8   2        8.76       12.09      2.10 o
   6   8   2       20.62       24.05      2.17 o
   7   8   2      114.30      120.03      5.87 o
   8   8   2       37.04       36.95      4.69 o
  -9   9   2       23.48       23.87      3.22 o
  -8   9   2       33.16       42.38      4.29 o
  -7   9   2        4.84        5.01      1.10 o
  -6   9   2     2643.24     2610.09     70.76 o
  -5   9   2      272.64      226.81      6.13 o
  -4   9   2     2371.99     2214.29     42.77 o
  -3   9   2      464.65      565.38     33.26 o
  -2   9   2      932.86      906.02     38.87 o
  -1   9   2       50.82       56.23      3.39 o
   0   9   2       21.45       25.03      2.47 o
   1   9   2     3387.29     3487.23     95.75 o
   2   9   2       20.91       23.30      2.63 o
   3   9   2      159.77      143.67      3.75 o
   4   9   2     2693.48     2687.15     57.02 o
   5   9   2      520.66      531.49     13.61 o
   6   9   2       17.84       18.58      2.00 o
   7   9   2       81.31       92.04      5.36 o
   8   9   2       68.33       57.77      9.25 o
  -9  10   2      356.45      327.48     17.17 o
  -8  10   2       96.88      100.61      8.18 o
  -7  10   2      235.00      240.41     15.84 o
  -6  10   2        5.55       10.80      1.22 o
  -5  10   2      356.54      365.34     12.89 o
  -4  10   2     6655.11     6443.55    122.18 o
  -3  10   2      462.66      450.59     28.16 o
  -2  10   2    11157.99    11171.39    324.29 o
  -1  10   2     1242.83     1301.33     37.46 o
   1  10   2     1724.10     1851.24     52.34 o
   2  10   2     2349.94     2276.95     63.74 o
   3  10   2      334.52      318.99      7.17 o
   4  10   2      374.53      390.56     17.01 o
   5  10   2        1.09        2.77      0.92 o
   6  10   2      110.45      108.96      4.59 o
   7  10   2      301.05      332.72     10.65 o
   8  10   2        0.33        1.07      1.34 o
  -9  11   2        2.16        2.95      1.61 o
  -8  11   2       14.00       21.07      2.36 o
  -7  11   2        2.74        5.58      1.09 o
  -6  11   2      470.73      473.19     13.83 o
  -5  11   2      437.81      426.39      9.57 o
  -4  11   2       37.08       37.63      2.21 o
  -3  11   2       87.72       83.14      9.66 o
  -2  11   2      769.26      780.79     37.92 o
  -1  11   2      852.57      886.82     26.61 o
   0  11   2      599.09      655.63     20.53 o
   1  11   2     1125.11     1142.93     33.71 o
   2  11   2      209.20      277.35     10.41 o
   3  11   2      680.37      622.13     13.02 o
   4  11   2        9.62       11.67      1.21 o
   5  11   2       45.68       55.01      2.55 o
   6  11   2      105.60      109.22      4.65 o
   7  11   2      227.70      230.19      7.68 o
   8  11   2       25.37       28.43      3.22 o
  -9  12   2       78.90       68.66      6.44 o
  -8  12   2      326.03      335.65     12.61 o
  -7  12   2       11.70       14.08      1.50 o
  -6  12   2      720.61      728.32     25.12 o
  -5  12   2      133.73      116.60      3.20 o
  -4  12   2     3899.46     3759.32     66.52 o
  -3  12   2       10.75       17.43      5.10 o
  -2  12   2      500.73      407.03     34.49 o
  -1  12   2      253.13      239.75      9.34 o
   0  12   2     1723.10     1783.55     50.99 o
   1  12   2       61.91       55.98      4.01 o
   2  12   2      784.36      839.90     25.90 o
   3  12   2     2012.80     1728.64     31.23 o
   4  12   2      267.58      246.71      6.87 o
   5  12   2      216.84      236.80      6.87 o
   6  12   2        1.51        3.69      1.63 o
   7  12   2       46.77       46.53      3.70 o
   8  12   2        1.62        1.07      1.61 o
  -8  13   2      178.34      175.55      7.40 o
  -7  13   2       21.27       23.83      2.58 o
  -6  13   2      667.47      691.90     19.71 o
  -5  13   2      111.88      117.93      3.23 o
  -4  13   2     1389.92     1318.49     26.01 o
  -3  13   2      985.83      869.56     21.84 o
  -2  13   2     1234.47     1240.64     44.87 o
  -1  13   2     3304.56     3353.66     93.00 o
   0  13   2      646.23      829.99     25.74 o
   1  13   2     2600.81     2639.37     74.12 o
   2  13   2     1517.10     1502.38     37.32 o
   3  13   2        1.11        2.27      0.67 o
   4  13   2        2.96        5.93      1.78 o
   5  13   2     1107.91     1193.93     28.97 o
   6  13   2      633.81      702.35     20.49 o
   7  13   2        6.25        6.91      1.39 o
   8  13   2        8.69        9.66      2.68 o
  -8  14   2        9.88        9.94      1.71 o
  -7  14   2       88.96       90.05      3.74 o
  -6  14   2      350.82      339.67     10.37 o
  -5  14   2       68.07       68.37      2.24 o
  -4  14   2      494.68      479.21     11.57 o
  -3  14   2      823.97      760.95     15.33 o
  -2  14   2      243.53      274.50     18.64 o
  -1  14   2     2601.24     2689.67     77.34 o
   0  14   2       14.27       18.15      2.82 o
   1  14   2     1046.61     1032.36     31.64 o
   2  14   2     4210.67     3925.87     83.21 o
   3  14   2     1461.51     1304.18     34.70 o
   4  14   2      296.51      305.96      8.21 o
   5  14   2      370.41      397.80     10.59 o
   6  14   2      360.73      375.59     10.22 o
   7  14   2       87.05       90.64      4.83 o
  -8  15   2      203.62      199.43     10.20 o
  -7  15   2      774.15      763.05     39.38 o
  -6  15   2        4.41        8.06      1.46 o
  -5  15   2      685.42      704.00     17.26 o
  -4  15   2       19.08       25.40      1.21 o
  -3  15   2      519.88      520.67      9.92 o
  -2  15   2      184.15      200.53     10.76 o
  -1  15   2       34.19       29.41      4.31 o
   0  15   2      731.04      876.40     27.49 o
   1  15   2     2786.10     2691.31     76.24 o
   2  15   2     4368.52     4408.98     93.81 o
   3  15   2       31.31       33.42      1.83 o
   4  15   2      204.44      221.38      6.37 o
   5  15   2      236.48      249.62      7.57 o
   6  15   2      583.32      617.44     15.76 o
   7  15   2        0.03        0.12      1.22 o
  -8  16   2      513.38      470.28     13.66 o
  -7  16   2       82.82       94.51      3.78 o
  -6  16   2       11.77       15.49      1.46 o
  -5  16   2       54.32       54.38      2.60 o
  -4  16   2     1057.47     1006.79     20.22 o
  -3  16   2      348.26      306.56      6.18 o
  -2  16   2      551.60      657.29     26.73 o
  -1  16   2      896.77      953.89     36.83 o
   0  16   2      195.14      288.50     11.73 o
   1  16   2      450.24      485.67     17.39 o
   2  16   2       88.16      104.70      4.38 o
   3  16   2      191.00      184.32      6.14 o
   4  16   2      430.58      440.43     11.43 o
   5  16   2       27.78       21.53      1.77 o
   6  16   2      732.93      781.77     19.61 o
   7  16   2       30.41       30.55      2.75 o
  -8  17   2        1.99        3.76      1.45 o
  -7  17   2      244.57      242.46      7.83 o
  -6  17   2      523.19      537.60     15.68 o
  -5  17   2      131.96      140.49      4.25 o
  -4  17   2     2239.38     2082.46     37.41 o
  -3  17   2      858.59      825.57     14.32 o
  -2  17   2     5236.20     4739.32    129.54 o
  -1  17   2      473.08      466.49     26.55 o
   0  17   2      658.67      703.96     23.40 o
   1  17   2       87.70       93.59      4.33 o
   2  17   2      514.79      390.42      9.35 o
   3  17   2      278.84      263.46      8.31 o
   4  17   2      862.04      877.44     21.52 o
   5  17   2     1220.65     1306.31     31.65 o
   6  17   2     2419.41     2525.00     68.96 o
   7  17   2      703.97      712.77     24.94 o
  -8  18   2       14.95       17.77      1.46 o
  -7  18   2      205.65      212.14      6.94 o
  -6  18   2       24.73       27.18      2.05 o
  -5  18   2      560.17      591.15     14.68 o
  -4  18   2      362.40      395.25      7.89 o
  -3  18   2      142.92      152.56      3.20 o
  -2  18   2      318.84      305.31      6.92 o
  -1  18   2       22.49       24.59      4.64 o
   0  18   2        1.32        3.18      1.26 o
   1  18   2      232.38      200.73      6.86 o
   2  18   2     1250.03     1153.19     26.04 o
   3  18   2      146.22      112.21      5.21 o
   4  18   2       28.61       26.38      2.11 o
   5  18   2     1488.45     1556.22     37.41 o
   6  18   2      114.65      136.47      5.31 o
   7  18   2      962.32      949.17     32.52 o
  -8  19   2      200.71      182.49     13.63 o
  -7  19   2      108.74      112.64      4.29 o
  -6  19   2      207.45      193.49      6.49 o
  -5  19   2        9.16       11.06      1.09 o
  -4  19   2      114.40      118.39      2.95 o
  -3  19   2     1718.22     1582.47     27.28 o
  -2  19   2      113.18       90.92      2.37 o
  -1  19   2       22.85       20.38      3.29 o
   0  19   2        5.35        5.46      1.58 o
   1  19   2       31.79       26.06      1.60 o
   2  19   2      213.49      203.47      5.99 o
   3  19   2     1523.28     1488.49     50.16 o
   4  19   2       38.70       42.60      3.62 o
   5  19   2        8.64       23.62      2.63 o
   6  19   2     2512.66     2629.54     71.59 o
   7  19   2       32.16       32.72      2.66 o
  -8  20   2        7.42        5.63      1.41 o
  -7  20   2      275.98      264.96      8.34 o
  -6  20   2      941.29      917.18     25.85 o
  -5  20   2      184.30      191.34      5.49 o
  -4  20   2       24.40       29.39      1.56 o
  -3  20   2        0.06        2.49      0.84 o
  -2  20   2       69.18       51.75      1.61 o
  -1  20   2     4413.21     4206.44    102.67 o
   0  20   2     6084.07     5810.42    113.43 o
   1  20   2     4209.95     3761.32    107.39 o
   2  20   2       57.23       63.91      2.54 o
   3  20   2      312.88      360.44     13.37 o
   4  20   2      169.59      167.14      7.39 o
   5  20   2      139.07      155.56      7.21 o
   6  20   2      307.54      331.63     12.80 o
   7  20   2       81.92       75.33      3.88 o
  -8  21   2       86.94       82.35      4.17 o
  -7  21   2       11.55       11.29      1.45 o
  -6  21   2        5.61        9.44      2.03 o
  -5  21   2      950.76      945.36     22.93 o
  -4  21   2      758.80      792.96     15.51 o
  -3  21   2        6.53        6.37      0.72 o
  -2  21   2       61.91       51.62      1.79 o
  -1  21   2       49.64       43.91      2.23 o
   0  21   2      235.52      235.17      6.76 o
   1  21   2      206.27      172.42      5.27 o
   2  21   2     1695.17     1599.71     39.26 o
   3  21   2     2516.31     2450.48    113.18 o
   4  21   2      109.47      103.30      5.31 o
   5  21   2      708.03      745.23     26.46 o
   6  21   2        4.21        3.64      2.01 o
   7  21   2        1.47        2.02      1.61 o
  -8  22   2        5.92        7.89      1.41 o
  -7  22   2       70.40       74.48      3.18 o
  -6  22   2       60.32       61.38      3.11 o
  -5  22   2       61.77       58.61      2.42 o
  -4  22   2       60.51       69.26      2.65 o
  -3  22   2     1004.71     1004.35     20.17 o
  -2  22   2     1246.13     1194.31     32.93 o
  -1  22   2       67.54       69.99      2.01 o
   0  22   2       30.96       27.44      1.57 o
   1  22   2       99.35      100.09      3.44 o
   2  22   2        0.12        2.10      1.02 o
   3  22   2      328.89      335.48     18.77 o
   4  22   2     1410.99     1316.00     64.10 o
   5  22   2     1187.20     1182.12     40.77 o
   6  22   2      146.14      145.37      8.31 o
   7  22   2      312.38      283.08      8.67 o
  -7  23   2       26.48       29.49      2.00 o
  -6  23   2       92.53       99.84      3.90 o
  -5  23   2      229.27      253.09      6.93 o
  -4  23   2      149.71      159.22      4.13 o
  -3  23   2      167.68      172.57      4.24 o
  -2  23   2     5202.59     4779.34     99.43 o
  -1  23   2      110.77      113.28      3.28 o
   0  23   2       15.96       16.31      1.22 o
   1  23   2      162.89      145.70      4.61 o
   2  23   2      202.90      176.33      7.55 o
   3  23   2     2541.25     2477.67     82.69 o
   4  23   2       44.50       47.77      3.59 o
   5  23   2     1493.70     1587.63     53.96 o
   6  23   2       32.07       33.90      2.93 o
   7  23   2      162.45      149.08      5.26 o
  -7  24   2       79.24       80.88      3.76 o
  -6  24   2        4.85        4.47      1.31 o
  -5  24   2       23.49       22.87      2.42 o
  -4  24   2      260.44      256.05      6.14 o
  -3  24   2        8.50       10.26      0.88 o
  -2  24   2      517.82      606.58     15.27 o
  -1  24   2        1.65        2.32      0.56 o
   0  24   2     1108.19     1184.98     29.51 o
   1  24   2      345.90      314.02      8.79 o
   2  24   2        1.25        0.96      0.83 o
   3  24   2      139.68      126.47      5.87 o
   4  24   2       92.46       92.90     16.09 o
   5  24   2        0.70        6.86      3.75 o
   6  24   2       99.86      110.92      4.39 o
  -7  25   2      153.68      144.75      5.04 o
  -6  25   2      176.13      166.18      6.17 o
  -5  25   2       75.46       74.63      3.86 o
  -4  25   2        0.01        3.44      1.27 o
  -3  25   2      661.59      711.07     18.20 o
  -2  25   2      441.67      488.94     11.55 o
  -1  25   2      404.24      401.27      9.58 o
   0  25   2       49.68       58.18      2.43 o
   1  25   2        1.38        2.42      0.83 o
   2  25   2       34.70       33.14      2.50 o
   3  25   2      111.82      104.23      5.21 o
   4  25   2     2777.99     2720.81     90.75 o
   5  25   2      535.01      547.96     20.01 o
   6  25   2      147.28      137.53      4.32 o
  -7  26   2      156.02      142.62      7.78 o
  -6  26   2      167.40      175.20      5.92 o
  -5  26   2       90.63       85.27      2.75 o
  -4  26   2      879.25      894.32     22.49 o
  -3  26   2        0.36        1.43      0.56 o
  -2  26   2     2100.08     2107.33     56.67 o
  -1  26   2      319.79      359.84     10.00 o
   0  26   2       48.01       48.50      2.22 o
   1  26   2       40.44       48.25      2.41 o
   2  26   2      906.43      872.09     36.31 o
   3  26   2     1665.37     1530.92     49.25 o
   4  26   2      518.63      531.65     21.45 o
   5  26   2      199.74      191.16      6.71 o
   6  26   2      325.43      327.01      8.68 o
  -7  27   2        1.84        2.55      1.14 o
  -6  27   2      593.65      586.89     24.98 o
  -5  27   2       47.02       44.21      2.05 o
  -4  27   2      605.37      631.64     14.01 o
  -3  27   2      522.35      541.21     11.52 o
  -2  27   2     1956.44     2052.10     49.83 o
  -1  27   2     1581.11     1570.27     38.65 o
   0  27   2      206.08      231.99      6.93 o
   1  27   2     2425.96     2365.93     74.44 o
   2  27   2      804.16      737.37     36.49 o
   3  27   2     2047.90     2063.12     56.36 o
   4  27   2        6.94        9.93      1.49 o
   5  27   2      142.93      142.83      5.31 o
   6  27   2       78.65       76.66      2.85 o
  -7  28   2        9.02        7.35      1.41 o
  -6  28   2      327.03      283.50     12.58 o
  -5  28   2        2.67        6.11      0.98 o
  -4  28   2      884.69      777.25     27.01 o
  -3  28   2        1.98        5.07      1.86 o
  -2  28   2      531.79      566.02     12.02 o
  -1  28   2       41.21       47.03      2.36 o
   0  28   2      921.89      881.43     24.85 o
   1  28   2        4.32        5.22      0.93 o
   2  28   2      324.05      238.70     13.68 o
   3  28   2     1593.39     1578.07     74.96 o
   4  28   2      955.58      958.57     27.15 o
   5  28   2       46.39       40.06      2.57 o
   6  28   2       16.99       12.85      1.55 o
  -7  29   2      267.38      249.70     13.41 o
  -6  29   2       57.93       57.53      3.50 o
  -5  29   2      388.36      373.24     13.32 o
  -4  29   2        3.02        4.56      1.61 o
  -3  29   2      423.94      457.18     10.38 o
  -2  29   2      127.28      121.49      4.80 o
  -1  29   2      216.53      221.86      6.74 o
   0  29   2       39.44       34.90      2.26 o
   1  29   2       80.02       77.10      3.71 o
   2  29   2      128.25      132.60     17.17 o
   3  29   2        1.66        2.70      1.06 o
   4  29   2       10.66        9.45      1.44 o
   5  29   2        0.56        2.50      1.35 o
   6  29   2       48.90       43.51      2.37 o
  -7  30   2      231.21      193.38     10.73 o
  -6  30   2        7.29        4.02      1.88 o
  -5  30   2      934.59      895.03     64.77 o
  -4  30   2        0.27        6.59      1.74 o
  -3  30   2      216.25      226.44      5.65 o
  -2  30   2     1068.68     1228.81     29.37 o
  -1  30   2      457.34      501.70     18.31 o
   0  30   2       40.09       39.49      2.10 o
   1  30   2      650.84      662.34     31.94 o
   2  30   2       82.68       91.04      5.90 o
   3  30   2      172.81      163.70     11.13 o
   4  30   2        8.29        5.72      1.24 o
   5  30   2       95.77       89.75      3.21 o
   6  30   2        0.44        0.80      0.95 o
  -6  31   2      260.31      258.55     14.21 o
  -5  31   2      257.89      237.08     20.38 o
  -4  31   2      564.50      530.23     17.38 o
  -3  31   2        0.18        4.79      1.28 o
  -2  31   2       47.01       40.19      1.98 o
  -1  31   2     1398.53     1470.50     40.47 o
   0  31   2     1151.29     1189.66     32.83 o
   1  31   2     2928.26     3003.27    101.92 o
   2  31   2      480.41      519.57     18.87 o
   3  31   2      107.99      105.15      5.30 o
   4  31   2       86.43       97.62      4.07 o
   5  31   2       10.06        9.56      1.10 o
  -6  32   2       15.20       16.63      2.68 o
  -5  32   2      268.17      246.85     13.81 o
  -4  32   2        8.97       11.92      1.38 o
  -3  32   2       13.29       12.50      1.27 o
  -2  32   2      595.88      639.18     15.89 o
  -1  32   2       73.89       83.45      3.44 o
   0  32   2     7406.79     7454.47    199.75 o
   1  32   2      448.00      446.00     16.40 o
   2  32   2      792.79      815.56     35.94 o
   3  32   2      239.68      246.19      9.96 o
   4  32   2        0.60       11.53      2.95 o
   5  32   2       49.96       52.35      2.63 o
  -6  33   2        3.42        1.34      1.61 o
  -5  33   2       10.39       12.17      1.98 o
  -4  33   2      147.16      144.90      5.21 o
  -3  33   2      517.97      544.05     13.71 o
  -2  33   2       24.29       21.24      1.56 o
  -1  33   2     1534.43     1615.29     44.28 o
   0  33   2     1945.96     2040.91     55.64 o
   1  33   2     1592.17     1628.85     54.90 o
   2  33   2       42.44       37.00      3.02 o
   3  33   2        4.99        3.68      1.13 o
   4  33   2       39.95       41.27      2.57 o
   5  33   2        5.41        3.94      1.02 o
  -6  34   2        0.74        2.41      1.34 o
  -5  34   2      203.66      215.10     12.34 o
  -4  34   2        0.02        0.98      0.82 o
  -3  34   2      370.23      431.43     11.13 o
  -2  34   2        0.03        1.12      0.75 o
  -1  34   2     1773.58     1912.78     45.19 o
   0  34   2       25.29       22.26      1.77 o
   1  34   2      946.82     1033.04     35.56 o
   2  34   2      155.01      154.10      6.82 o
   3  34   2       98.47       95.40      3.96 o
   4  34   2      385.36      395.47     11.92 o
   5  34   2      219.31      219.60      7.02 o
  -6  35   2      120.98      111.57      6.97 o
  -5  35   2       66.80       92.53      6.44 o
  -4  35   2      107.93       98.82      4.83 o
  -3  35   2      334.49      320.74      8.51 o
  -2  35   2      245.59      246.46      6.84 o
  -1  35   2     2322.55     2352.44     55.38 o
   0  35   2     1495.12     1513.67     53.82 o
   1  35   2      199.45      195.16     10.59 o
   2  35   2       71.28       71.98      4.07 o
   3  35   2       55.52       65.50      3.88 o
   4  35   2       10.36       10.67      1.39 o
   5  35   2      114.75      109.43      6.97 o
  -5  36   2      129.13      110.77      7.24 o
  -4  36   2      275.32      301.70     12.47 o
  -3  36   2      141.68      135.68      4.89 o
  -2  36   2      401.89      443.05     13.17 o
  -1  36   2       65.64       79.36      2.95 o
   0  36   2        9.23       13.92      1.48 o
   1  36   2       56.91       59.13      3.69 o
   2  36   2       19.90       26.29      2.63 o
   3  36   2       39.79       48.61      3.31 o
   4  36   2        0.17        1.51      0.87 o
  -5  37   2       28.82       31.65      3.22 o
  -4  37   2      330.78      346.02     16.63 o
  -3  37   2      167.22      162.44      5.62 o
  -2  37   2     2595.10     2601.75     69.95 o
  -1  37   2      224.83      235.23      9.02 o
   0  37   2     1054.80     1041.43     44.92 o
   1  37   2      151.63      159.02      9.12 o
   2  37   2        8.73       12.37      1.79 o
   3  37   2      237.39      230.12      9.20 o
   4  37   2       27.12       25.04      2.41 o
  -5  38   2      284.55      251.85     13.41 o
  -4  38   2      279.21      276.44     15.69 o
  -3  38   2      248.50      245.29      7.74 o
  -2  38   2      668.29      706.04     20.99 o
  -1  38   2       61.24       62.44      2.47 o
   0  38   2        0.43        0.79      0.87 o
   1  38   2      176.07      166.30      7.11 o
   2  38   2       51.90       60.26      3.69 o
   3  38   2        8.92       11.85      2.68 o
   4  38   2        4.71        3.84      1.22 o
  -4  39   2       14.60       18.79      1.90 o
  -3  39   2      112.46      101.61      4.83 o
  -2  39   2      416.87      441.10     11.19 o
  -1  39   2      229.92      248.82      6.80 o
   0  39   2        3.71        2.77      0.93 o
   1  39   2      211.35      217.82      8.72 o
   2  39   2       71.03       89.48      4.54 o
   3  39   2       58.44       61.25      3.50 o
  -4  40   2       15.46       11.37      1.60 o
  -3  40   2        0.46        0.61      1.03 o
  -2  40   2       42.47       40.16      1.93 o
  -1  40   2       25.43       30.83      1.69 o
   0  40   2       58.79       50.67      2.62 o
   1  40   2        2.16        1.57      0.97 o
   2  40   2        0.90        0.80      1.61 o
   3  40   2      156.99      138.13      6.03 o
  -4  41   2      104.63       83.68      5.63 o
  -3  41   2      358.70      314.61     11.57 o
  -2  41   2       44.88       39.27      2.22 o
  -1  41   2        2.04        2.63      0.97 o
   0  41   2      798.96      787.99     22.14 o
   1  41   2      153.51      151.01      6.44 o
   2  41   2       90.13       83.83      4.16 o
   3  41   2      123.39      140.56     15.96 o
  -3  42   2        0.55        0.13      0.95 o
  -2  42   2      295.36      293.38     10.90 o
  -1  42   2      940.80      838.48     28.21 o
   0  42   2       21.10       19.76      1.60 o
   1  42   2      291.63      285.06     12.20 o
   2  42   2      229.31      202.99     14.62 o
  -2  43   2      325.73      281.11     10.33 o
  -1  43   2       92.88       65.88      3.75 o
   0  43   2      409.25      357.74     16.09 o
   1  43   2        3.00        6.71      1.33 o
   2  43   2        0.03        0.00      1.34 o
  -1  44   2       77.06       62.38      4.56 o
   0  44   2      155.98      119.62      7.24 o
   1  44   2      111.24       94.41      6.17 o
  -9   1   3        2.06        5.63      2.15 o
  -8   1   3       33.46       33.81      2.84 o
  -7   1   3      403.03      411.05     11.15 o
  -6   1   3     1655.44     1667.80     39.43 o
  -5   1   3       32.41       34.48      1.44 o
  -4   1   3       70.31       52.55      1.71 o
  -3   1   3       62.27       56.48      5.49 o
  -2   1   3     3340.26     3154.54    141.57 o
  -1   1   3      660.93      668.78     17.85 o
   0   1   3      520.15      636.68     17.02 o
   1   1   3      446.05      431.42     14.14 o
   2   1   3      151.84      214.74     10.90 o
   3   1   3       65.40       71.72      2.15 o
   4   1   3      902.86      922.30     36.89 o
   5   1   3       68.32       75.63      4.36 o
   6   1   3       82.90       87.48      3.80 o
   7   1   3        0.04        0.12      1.22 o
  -9   2   3      161.13      148.05      8.85 o
  -8   2   3       32.73       34.10      4.56 o
  -7   2   3      413.60      404.74     10.39 o
  -6   2   3      121.23      115.91      3.68 o
  -5   2   3      789.55      760.73     14.66 o
  -4   2   3      285.98      298.04      6.92 o
  -3   2   3      310.69      275.19     13.75 o
  -2   2   3     1263.88     1337.53     35.96 o
  -1   2   3        0.63        2.09      1.20 o
   0   2   3        0.23        5.31      3.22 o
   1   2   3       48.22       53.89      5.43 o
   2   2   3      523.36      521.65     21.34 o
   3   2   3      387.09      343.25      7.05 o
   4   2   3      145.22      159.12      5.52 o
   5   2   3        1.37        0.35      1.28 o
   6   2   3       15.87       19.89      1.80 o
   7   2   3       30.83       23.17      2.56 o
  -9   3   3      240.00      230.39     12.61 o
  -8   3   3      504.10      475.23     13.88 o
  -7   3   3        2.82        3.48      0.86 o
  -6   3   3      821.97      801.13     19.44 o
  -5   3   3        1.76        4.19      0.66 o
  -4   3   3     1572.80     1486.90     29.59 o
  -3   3   3      948.19      863.57     33.57 o
  -2   3   3    12905.16    12561.59    292.00 o
  -1   3   3       27.51       31.90      2.46 o
   0   3   3     1665.48     1727.84     42.31 o
   1   3   3     1351.52     1342.57     38.71 o
   2   3   3     2212.84     2310.34     79.94 o
   3   3   3      179.05      160.70      3.82 o
   4   3   3     1543.33     1727.55     47.33 o
   5   3   3      243.04      241.93      7.84 o
   6   3   3       19.33       17.94      1.85 o
   7   3   3        9.17       10.46      1.71 o
  -9   4   3      104.50      105.94      6.97 o
  -8   4   3      168.06      162.26     17.97 o
  -7   4   3      175.97      182.89      5.69 o
  -6   4   3      384.34      394.24     10.12 o
  -5   4   3       34.71       39.89      2.43 o
  -4   4   3     3235.26     3253.96     62.95 o
  -3   4   3     1992.39     1777.00     76.84 o
  -2   4   3     4106.35     4608.87    108.71 o
  -1   4   3     1362.13     1472.32     36.46 o
   0   4   3     2694.98     2563.31     61.62 o
   1   4   3      654.83      722.40     22.19 o
   2   4   3        6.42        4.38      1.16 o
   3   4   3     4457.67     4151.04     87.66 o
   4   4   3       17.59       24.64      1.71 o
   5   4   3      241.76      271.50      8.62 o
   6   4   3      327.38      363.72     13.94 o
   7   4   3      216.77      237.77      9.67 o
  -9   5   3      284.56      272.50     14.48 o
  -8   5   3      154.70      153.27      6.41 o
  -7   5   3      964.86      982.04     27.30 o
  -6   5   3       52.55       63.71      2.47 o
  -5   5   3     1979.78     1922.26     37.50 o
  -4   5   3     7488.85     7260.03    138.30 o
  -3   5   3      543.49      531.73     22.66 o
  -2   5   3       10.07        7.84      1.68 o
  -1   5   3       38.87       39.08      3.15 o
   0   5   3      567.53      619.68     19.30 o
   1   5   3      546.51      507.60     16.41 o
   2   5   3     1941.26     1838.66     39.51 o
   3   5   3      369.07      342.89      7.13 o
   4   5   3      201.81      202.62      4.78 o
   5   5   3     1335.74     1338.63     32.15 o
   6   5   3       23.67       27.23      2.75 o
   7   5   3      239.84      226.56     11.02 o
  -9   6   3      298.31      271.42     14.48 o
  -8   6   3       25.37       28.80      2.32 o
  -7   6   3      496.46      504.48     14.60 o
  -6   6   3        0.83        2.71      0.94 o
  -5   6   3      205.94      210.70      5.48 o
  -4   6   3      883.73      862.72     19.09 o
  -3   6   3      270.45      278.56     14.03 o
  -2   6   3     3095.05     2941.62     70.49 o
  -1   6   3     8885.76     8817.38    206.01 o
   0   6   3      101.81      124.65     11.36 o
   1   6   3     3259.41     3151.46     87.13 o
   2   6   3    12395.93    12116.83    229.04 o
   3   6   3     1291.90     1352.59     26.28 o
   4   6   3     1139.04     1207.26     23.72 o
   5   6   3       10.86       15.05      1.44 o
   6   6   3      421.54      419.91     26.91 o
   7   6   3       29.02       28.44      2.05 o
  -9   7   3       84.99       82.61      5.90 o
  -8   7   3        0.04        1.76      1.34 o
  -7   7   3      164.77      163.57      5.56 o
  -6   7   3     1828.74     1902.54     51.87 o
  -5   7   3      651.64      639.36     14.55 o
  -4   7   3        4.76       11.33      2.82 o
  -3   7   3       12.48       17.97      5.36 o
  -2   7   3      769.16      857.86     25.59 o
  -1   7   3     1914.13     1845.06     52.23 o
   0   7   3    17390.72    17517.91    469.55 o
   1   7   3     1178.91     1097.21     32.46 o
   2   7   3     3830.84     3705.74     71.13 o
   3   7   3      289.47      269.84      5.87 o
   4   7   3      356.19      417.52      8.87 o
   5   7   3      387.51      397.09     13.51 o
   6   7   3      121.82      124.90      4.95 o
   7   7   3        0.30        1.20      1.30 o
  -9   8   3      273.91      256.94     13.95 o
  -8   8   3      116.82      117.76      5.19 o
  -7   8   3       41.43       42.93      2.45 o
  -6   8   3      241.37      249.04      7.83 o
  -5   8   3      292.31      308.29      6.88 o
  -4   8   3     5148.27     5045.38    109.75 o
  -3   8   3     2532.05     2416.42    109.64 o
  -2   8   3     3256.24     3347.81     92.12 o
  -1   8   3     1042.19     1020.23     30.38 o
   0   8   3       34.29       32.39      5.04 o
   1   8   3      645.66      587.30     18.94 o
   2   8   3        0.49        1.37      0.61 o
   3   8   3        9.98       11.11      0.87 o
   4   8   3      916.35      954.34     18.99 o
   5   8   3      433.68      416.29     11.19 o
   6   8   3      424.17      434.73     13.85 o
   7   8   3      660.16      648.19     23.04 o
  -9   9   3      487.49      460.24     23.07 o
  -8   9   3       86.93       77.32      3.86 o
  -7   9   3       90.97      107.03      5.00 o
  -6   9   3     1254.75     1311.34     36.13 o
  -5   9   3       42.34       46.68      1.74 o
  -4   9   3      207.48      198.66      4.77 o
  -3   9   3      210.33      197.47      6.28 o
  -2   9   3      221.83      248.43      9.43 o
  -1   9   3     1047.80     1094.19     32.55 o
   0   9   3    25291.62    26556.55    710.65 o
   1   9   3      148.64      144.15      6.85 o
   2   9   3     4815.19     5098.09     97.45 o
   3   9   3      173.73      185.94      4.75 o
   4   9   3      375.53      433.05      9.16 o
   5   9   3      213.91      198.02      5.68 o
   6   9   3      211.14      260.92      8.61 o
   7   9   3      164.27      147.15      6.63 o
  -9  10   3       40.59       41.30      4.29 o
  -8  10   3      325.03      315.77     17.70 o
  -7  10   3      196.59      196.87      7.94 o
  -6  10   3     1132.35     1086.30     26.11 o
  -5  10   3     1513.46     1432.70     28.27 o
  -4  10   3      381.41      357.27      7.09 o
  -3  10   3       76.12       72.86      2.83 o
  -2  10   3     1248.17     1177.27     79.50 o
  -1  10   3      178.83      189.37      8.10 o
   0  10   3       11.44       17.14      2.89 o
   1  10   3       27.13       48.08      4.92 o
   2  10   3      204.60      160.55      4.64 o
   3  10   3        1.79        2.59      0.79 o
   4  10   3      417.99      423.04      8.99 o
   5  10   3       15.12       17.36      1.63 o
   6  10   3       31.36       42.96      2.73 o
   7  10   3      186.63      194.40      8.15 o
  -8  11   3       83.43       91.34      4.31 o
  -7  11   3      620.40      650.20     22.75 o
  -6  11   3       22.00       22.06      1.54 o
  -5  11   3      540.48      498.05     10.76 o
  -4  11   3     3151.17     3023.79     53.81 o
  -3  11   3        1.97        4.74      1.07 o
  -2  11   3     3281.84     3158.46    106.20 o
  -1  11   3      566.31      573.64     18.90 o
   0  11   3     6415.76     6953.92    188.97 o
   1  11   3       37.68       32.73      3.54 o
   2  11   3       84.05       52.96      2.32 o
   3  11   3     2330.09     2279.36     47.86 o
   4  11   3      238.86      244.77      5.63 o
   5  11   3       54.30       56.88      3.44 o
   6  11   3     1548.55     1708.10     47.18 o
   7  11   3       12.78       13.21      1.98 o
  -8  12   3      773.77      751.49     25.78 o
  -7  12   3      403.82      405.02     14.78 o
  -6  12   3      406.72      356.90     16.79 o
  -5  12   3     2246.10     2142.79     45.52 o
  -4  12   3     1485.44     1397.93     25.46 o
  -3  12   3     1364.09     1333.52     33.85 o
  -2  12   3     4311.18     4052.62    397.35 o
  -1  12   3      246.55      250.21     10.13 o
   0  12   3     5469.41     6115.72    167.03 o
   1  12   3      871.80      810.22     25.25 o
   2  12   3       10.49       14.21      2.23 o
   3  12   3       98.44       91.73      3.22 o
   4  12   3       68.08       67.47      2.46 o
   5  12   3     1803.23     1944.40     46.40 o
   6  12   3       53.88       58.89      3.19 o
   7  12   3       43.80       37.55      4.02 o
  -8  13   3       47.52       51.25      3.09 o
  -7  13   3      413.26      405.85     14.53 o
  -6  13   3      406.56      399.48     10.32 o
  -5  13   3        2.42        5.23      0.72 o
  -4  13   3      106.35      107.75      2.66 o
  -3  13   3     1730.28     1633.42     31.97 o
  -2  13   3      987.40      993.26     26.31 o
  -1  13   3      273.75      270.85     10.84 o
   0  13   3       92.38       52.08      4.34 o
   1  13   3      633.10      598.98     12.91 o
   2  13   3        7.57       16.10      1.20 o
   3  13   3        8.27       10.45      0.97 o
   4  13   3      121.09      129.75      3.80 o
   5  13   3      234.51      241.82      7.11 o
   6  13   3      388.96      410.93     12.64 o
   7  13   3       24.70       24.31      2.28 o
  -8  14   3      286.61      273.44     15.69 o
  -7  14   3     1121.69     1119.92     31.17 o
  -6  14   3      360.90      370.53      9.68 o
  -5  14   3      859.52      843.38     17.12 o
  -4  14   3       78.57       96.61      2.48 o
  -3  14   3       79.61       69.13      2.01 o
  -2  14   3      613.22      623.45     14.45 o
  -1  14   3      389.36      380.63     14.13 o
   0  14   3      238.31      231.89     10.11 o
   1  14   3       22.95       17.13      1.20 o
   2  14   3       14.93       15.80      1.34 o
   3  14   3       56.87       56.71      2.34 o
   4  14   3        5.14        6.42      0.98 o
   5  14   3      141.94      161.22      5.96 o
   6  14   3      643.19      703.58     20.44 o
   7  14   3      227.49      211.32     14.89 o
  -8  15   3      682.86      647.59     22.37 o
  -7  15   3      657.28      699.56     19.97 o
  -6  15   3     2298.00     2294.78     54.01 o
  -5  15   3      249.68      269.74      6.19 o
  -4  15   3      474.39      476.49      9.33 o
  -3  15   3     1100.39     1044.95     20.92 o
  -2  15   3     1821.15     1666.66     36.21 o
  -1  15   3        9.31       12.82      1.57 o
   0  15   3      213.44      212.89      7.35 o
   1  15   3       48.31       53.26      2.42 o
   2  15   3      541.06      522.54     15.06 o
   3  15   3     2029.14     2012.19     47.50 o
   4  15   3     2101.41     2140.82     45.29 o
   5  15   3      857.45      882.45     33.28 o
   6  15   3      255.79      266.87     10.62 o
   7  15   3      453.40      397.26     16.23 o
  -8  16   3       13.05       17.30      2.28 o
  -7  16   3      465.21      460.21     13.56 o
  -6  16   3       55.41       62.25      2.56 o
  -5  16   3      252.68      268.55      6.49 o
  -4  16   3      859.24      920.20     17.15 o
  -3  16   3       25.47       21.61      1.10 o
  -2  16   3     2262.01     2229.53     43.46 o
  -1  16   3       12.22       14.11      1.58 o
   0  16   3      402.64      335.04      8.92 o
   1  16   3        0.80        1.96      1.19 o
   2  16   3      261.77      236.06      8.99 o
   3  16   3      433.42      434.79     11.15 o
   4  16   3      709.72      724.64     21.06 o
   5  16   3      266.73      278.27      7.91 o
   6  16   3       78.92       87.62      4.74 o
   7  16   3        0.23        0.72      1.22 o
  -8  17   3       56.87       47.46      2.82 o
  -7  17   3      116.71      111.43      4.32 o
  -6  17   3     1045.89     1082.77     26.15 o
  -5  17   3        9.68       12.96      1.02 o
  -4  17   3        2.03        8.25      1.06 o
  -3  17   3       28.58       26.58      1.24 o
  -2  17   3     2175.99     2066.70     40.39 o
  -1  17   3     1181.45     1034.84     23.84 o
   0  17   3       87.17       55.74      2.09 o
   1  17   3       15.67       24.15      1.55 o
   2  17   3      360.82      297.35     10.98 o
   3  17   3       12.37       13.45      1.42 o
   4  17   3       27.63       24.37      2.17 o
   5  17   3        0.47        2.23      1.16 o
   6  17   3      128.63      139.97      6.35 o
   7  17   3       79.66       68.39      5.10 o
  -8  18   3        0.93        2.68      1.48 o
  -7  18   3      343.07      344.33     10.47 o
  -6  18   3       68.50       66.70      3.58 o
  -5  18   3       99.21      100.86      2.94 o
  -4  18   3     1184.54     1265.54     23.17 o
  -3  18   3     4962.01     4827.58     92.41 o
  -2  18   3       36.30       51.70      1.79 o
  -1  18   3      198.49      151.63      4.22 o
   0  18   3       11.70       11.14      0.89 o
   1  18   3      202.84      168.00      5.17 o
   2  18   3      109.15      119.30      5.19 o
   3  18   3      697.94      700.08     19.92 o
   4  18   3      684.38      702.76     25.03 o
   5  18   3      688.05      731.70     21.21 o
   6  18   3      242.87      224.76      9.10 o
   7  18   3      139.93      124.45      7.78 o
  -8  19   3       83.30       86.83      3.97 o
  -7  19   3       63.75       64.21      3.07 o
  -6  19   3      502.87      497.72     14.70 o
  -5  19   3      992.83      957.25     38.24 o
  -4  19   3     1884.30     1892.01     37.02 o
  -3  19   3      113.17      134.17      3.46 o
  -2  19   3      195.59      199.55      4.66 o
  -1  19   3     1189.01     1163.63     33.73 o
   0  19   3       43.38       30.30      1.45 o
   1  19   3     2259.75     2077.52     49.77 o
   2  19   3       29.24       37.72      2.51 o
   3  19   3      444.20      452.50     17.46 o
   4  19   3     2122.63     2231.36     74.91 o
   5  19   3      235.16      244.54      8.74 o
   6  19   3     2247.86     2243.55     74.91 o
  -8  20   3        1.10        2.19      1.03 o
  -7  20   3       24.85       23.78      1.85 o
  -6  20   3       83.33       88.55      3.71 o
  -5  20   3      654.29      659.99     14.65 o
  -4  20   3      324.20      344.10      7.70 o
  -3  20   3      717.21      703.20     13.38 o
  -2  20   3      804.74      845.20     17.15 o
  -1  20   3      127.41      126.37      6.04 o
   0  20   3        0.08        7.54      1.28 o
   1  20   3      414.06      399.87     10.82 o
   2  20   3      236.12      210.51      9.25 o
   3  20   3      477.07      463.67     13.72 o
   4  20   3      217.09      233.11      9.67 o
   5  20   3      440.34      470.34     14.19 o
   6  20   3      341.35      325.38     12.33 o
  -8  21   3       88.72       84.79     11.67 o
  -7  21   3        5.03        5.46      1.10 o
  -6  21   3      384.32      397.50     19.66 o
  -5  21   3      444.60      460.52     10.53 o
  -4  21   3      116.68      130.71      4.39 o
  -3  21   3      630.50      681.03     12.99 o
  -2  21   3      115.45       98.82      2.70 o
  -1  21   3      284.28      281.25     19.36 o
   0  21   3       78.33       66.84      2.88 o
   1  21   3      721.21      713.62     18.32 o
   2  21   3     1982.64     1868.11     62.39 o
   3  21   3      514.02      493.39     14.66 o
   4  21   3       35.43       45.48      4.97 o
   5  21   3      136.49      146.02      5.52 o
   6  21   3       78.20       74.39      4.07 o
  -8  22   3      323.48      279.52     10.24 o
  -7  22   3      335.22      324.86      9.90 o
  -6  22   3      392.33      411.62     12.33 o
  -5  22   3     1011.45     1025.22     22.16 o
  -4  22   3     2490.22     2622.42     64.20 o
  -3  22   3       21.17       19.35      1.06 o
  -2  22   3      245.10      250.95      5.73 o
  -1  22   3      504.85      456.65     13.31 o
   0  22   3        9.80       11.91      1.63 o
   1  22   3      124.76      124.51      3.68 o
   2  22   3      509.88      512.32     18.19 o
   3  22   3      316.14      296.78     12.20 o
   4  22   3      167.30      172.85      8.06 o
   5  22   3       23.65       24.35      2.10 o
   6  22   3       51.20       49.72      3.12 o
  -7  23   3       23.07       23.18      2.56 o
  -6  23   3      221.00      239.11      7.78 o
  -5  23   3      110.66      120.63      3.49 o
  -4  23   3      412.90      469.75     10.67 o
  -3  23   3        1.22        3.78      1.36 o
  -2  23   3       75.31       80.79      2.40 o
  -1  23   3      260.88      260.19      7.59 o
   0  23   3      750.02      687.21     17.81 o
   1  23   3      716.81      661.14     15.12 o
   2  23   3        5.96        5.57      1.06 o
   3  23   3       27.45       31.92      4.29 o
   4  23   3       53.67       51.13      2.89 o
   5  23   3      307.55      316.05     10.01 o
   6  23   3      275.48      254.95     11.94 o
  -7  24   3       49.13       46.75      2.40 o
  -6  24   3       26.53       30.17      2.09 o
  -5  24   3      308.02      316.39      7.60 o
  -4  24   3     1027.84     1114.08     24.01 o
  -3  24   3     1165.42     1243.51     27.22 o
  -2  24   3        8.63        8.82      0.94 o
  -1  24   3     1589.82     1469.76     36.21 o
   0  24   3      100.74      105.92      3.71 o
   1  24   3     2254.70     2087.10     44.60 o
   2  24   3      367.58      359.86      9.41 o
   3  24   3     3631.91     3834.82    126.97 o
   4  24   3      541.03      566.98     16.72 o
   5  24   3      127.08      140.65      5.25 o
   6  24   3       38.93       36.74      2.11 o
  -7  25   3       20.99       19.30      1.57 o
  -6  25   3     1163.19     1178.30     32.67 o
  -5  25   3       82.74       78.86      2.62 o
  -4  25   3      229.42      250.65      7.23 o
  -3  25   3        8.60        8.77      0.83 o
  -2  25   3     1541.56     1549.99     40.23 o
  -1  25   3       79.57       77.88      3.03 o
   0  25   3     1787.78     1718.31     41.96 o
   1  25   3       63.47       67.85      2.50 o
   2  25   3     1828.66     1841.17     43.55 o
   3  25   3      850.56      848.61     79.66 o
   4  25   3     1351.25     1408.13     39.07 o
   5  25   3      211.68      215.85      7.22 o
   6  25   3      404.61      390.80     16.68 o
  -7  26   3       28.82       26.57      2.02 o
  -6  26   3       41.53       39.47      2.29 o
  -5  26   3       28.00       35.39      2.33 o
  -4  26   3        0.75        1.49      0.63 o
  -3  26   3     3339.39     3380.10     62.32 o
  -2  26   3       75.71       76.31      3.82 o
  -1  26   3      903.99      868.28     25.68 o
   0  26   3       85.10       84.31      3.32 o
   1  26   3       30.44       35.91      1.83 o
   2  26   3     1587.15     1570.51     44.17 o
   3  26   3      129.51      139.12      5.31 o
   4  26   3       40.37       42.78      2.76 o
   5  26   3      779.41      777.52     19.14 o
   6  26   3        1.29        1.48      1.14 o
  -7  27   3      247.21      232.36      7.17 o
  -6  27   3       18.97       15.48      1.49 o
  -5  27   3       52.24       64.28      2.41 o
  -4  27   3       34.64       35.96      1.74 o
  -3  27   3     1796.13     1789.02     34.53 o
  -2  27   3        1.46        3.19      0.76 o
  -1  27   3       72.78       67.81      4.04 o
   0  27   3     1556.75     1542.25     37.91 o
   1  27   3      205.93      191.76      5.49 o
   2  27   3     1030.00     1047.27     25.34 o
   3  27   3     1394.48     1406.49     61.06 o
   4  27   3       66.29       68.14      3.35 o
   5  27   3      125.34      121.80      4.64 o
   6  27   3        0.01        2.41      1.88 o
  -7  28   3       83.56       69.96      4.96 o
  -6  28   3      166.67      156.26      5.35 o
  -5  28   3       21.01       21.54      1.94 o
  -4  28   3      908.92      954.27     37.50 o
  -3  28   3       16.28       24.89      1.41 o
  -2  28   3       81.05       72.86      3.52 o
  -1  28   3        0.64        3.43      1.63 o
   0  28   3     2230.02     2155.21     69.45 o
   1  28   3      440.78      466.04     13.73 o
   2  28   3        8.00       16.12      1.78 o
   3  28   3       84.03       95.54      4.02 o
   4  28   3       10.62        9.32      1.50 o
   5  28   3      519.11      535.25     19.15 o
  -7  29   3        6.93        5.90      1.88 o
  -6  29   3       14.26       19.14      1.62 o
  -5  29   3       89.28       86.31      3.06 o
  -4  29   3       78.09       72.43      2.48 o
  -3  29   3      346.29      349.13     13.64 o
  -2  29   3     1672.44     1782.90     59.74 o
  -1  29   3      444.17      462.92     16.69 o
   0  29   3     1017.39     1012.80     28.23 o
   1  29   3      849.02      837.04     23.58 o
   2  29   3     3811.59     3962.90    107.05 o
   3  29   3       58.89       67.01      3.30 o
   4  29   3      539.08      572.49     16.83 o
   5  29   3        0.10        0.60      1.03 o
  -6  30   3       38.10       37.03      5.36 o
  -5  30   3       82.23       83.80      2.97 o
  -4  30   3      187.02      196.67      5.46 o
  -3  30   3       86.23       88.66      2.79 o
  -2  30   3      212.37      231.24      9.10 o
  -1  30   3     1541.03     1643.03     60.61 o
   0  30   3       15.33       18.15      1.63 o
   1  30   3       60.07       56.17      2.71 o
   2  30   3      155.68      148.99      5.46 o
   3  30   3      306.94      317.72     10.01 o
   4  30   3      247.55      269.89      8.67 o
   5  30   3       14.50       12.78      1.38 o
  -6  31   3       77.60       75.90      5.63 o
  -5  31   3        0.18        1.59      0.72 o
  -4  31   3       67.80       72.53      2.74 o
  -3  31   3       18.80       20.68      1.70 o
  -2  31   3     1086.04     1180.38     32.78 o
  -1  31   3      655.11      716.87     24.93 o
   0  31   3        9.19        9.73      1.26 o
   1  31   3     1020.99     1018.91     28.49 o
   2  31   3        8.17       10.26      1.44 o
   3  31   3      134.43      135.92      5.11 o
   4  31   3      138.07      132.39      4.95 o
   5  31   3       68.32       66.94      2.93 o
  -6  32   3      141.73      157.44      9.39 o
  -5  32   3       41.43       47.20      4.56 o
  -4  32   3      256.44      286.81      8.98 o
  -3  32   3       54.82       57.51      2.47 o
  -2  32   3      581.73      618.86     17.86 o
  -1  32   3       35.53       37.82      2.71 o
   0  32   3      801.59      820.53     23.17 o
   1  32   3      599.64      605.48     17.44 o
   2  32   3        6.20        9.95      1.68 o
   3  32   3       68.55       89.26      3.77 o
   4  32   3       29.51       37.19      2.31 o
   5  32   3       34.15       29.65      3.35 o
  -6  33   3        0.11        0.00      1.34 o
  -5  33   3      169.74      179.70     10.73 o
  -4  33   3       75.76       77.09      3.40 o
  -3  33   3      996.63     1006.53     34.97 o
  -2  33   3       99.28      106.17      4.13 o
  -1  33   3      694.69      754.03     26.26 o
   0  33   3       77.18       76.18      3.29 o
   1  33   3      344.41      345.55     10.46 o
   2  33   3      300.68      322.47     20.38 o
   3  33   3      329.22      341.95     10.47 o
   4  33   3      435.77      440.64     12.95 o
  -6  34   3       12.94        9.66      2.15 o
  -5  34   3       16.16       22.53      2.95 o
  -4  34   3      172.07      181.66      6.14 o
  -3  34   3       10.40       12.74      1.82 o
  -2  34   3       49.76       47.07      2.52 o
  -1  34   3      614.96      665.89     23.42 o
   0  34   3       39.67       41.17      2.94 o
   1  34   3       64.16       73.23      4.16 o
   2  34   3      652.44      668.81     23.61 o
   3  34   3       39.82       42.57      2.45 o
   4  34   3      178.29      171.85      5.77 o
  -5  35   3       47.21       49.62      4.29 o
  -4  35   3     1344.71     1408.52     76.57 o
  -3  35   3      135.33      147.93      4.52 o
  -2  35   3        1.58        2.27      0.90 o
  -1  35   3       27.04       25.06      2.25 o
   0  35   3       78.68       76.75      3.29 o
   1  35   3      151.43      147.37      6.52 o
   2  35   3      570.13      581.79     31.65 o
   3  35   3      225.32      242.00      9.56 o
   4  35   3      180.17      185.14     11.55 o
  -5  36   3        7.83        8.31      1.88 o
  -4  36   3       11.98       11.49      1.60 o
  -3  36   3      481.15      508.31     13.36 o
  -2  36   3       10.80       14.08      1.30 o
  -1  36   3       76.71       82.73      3.45 o
   0  36   3       14.07       17.57      1.57 o
   1  36   3      179.89      176.63      7.47 o
   2  36   3        5.75       10.33      1.68 o
   3  36   3      434.00      419.77     16.36 o
   4  36   3       15.00        9.12      2.15 o
  -5  37   3       22.93       24.94      2.95 o
  -4  37   3      182.16      166.70      6.82 o
  -3  37   3       31.02       35.55      1.84 o
  -2  37   3      102.78      112.11      3.65 o
  -1  37   3      353.31      348.59     10.53 o
   0  37   3       65.46       72.10      3.78 o
   1  37   3       37.79       44.61      3.09 o
   2  37   3       43.85       46.24      3.12 o
   3  37   3        1.36        1.49      1.03 o
  -5  38   3      135.26      112.38      7.78 o
  -4  38   3       72.52       77.78      5.63 o
  -3  38   3        0.35        1.28      1.16 o
  -2  38   3      159.47      187.99      5.36 o
  -1  38   3      429.29      439.79     12.95 o
   0  38   3       47.23       47.21      2.57 o
   1  38   3       35.83       38.08      2.83 o
   2  38   3        0.13        0.94      1.14 o
   3  38   3       80.73       68.75      3.69 o
  -4  39   3      105.70      108.62      6.97 o
  -3  39   3       30.41       34.52      2.59 o
  -2  39   3      198.00      195.82      5.53 o
  -1  39   3      116.28      124.28      4.43 o
   0  39   3        2.65        3.08      1.14 o
   1  39   3       87.48       90.65      8.85 o
   2  39   3      116.06      106.70     10.46 o
   3  39   3       23.38       26.82      3.22 o
  -4  40   3       34.14       34.87      3.22 o
  -3  40   3       69.71       79.12      3.09 o
  -2  40   3        1.89        2.41      0.79 o
  -1  40   3      201.35      216.21      6.86 o
   0  40   3      188.78      196.92      7.96 o
   1  40   3      119.50      114.48     12.07 o
   2  40   3       96.84       86.18      4.16 o
  -3  41   3       94.91       91.73      5.90 o
  -2  41   3       32.90       33.39      1.63 o
  -1  41   3       90.50       89.82      2.95 o
   0  41   3       11.75       15.31      1.79 o
   1  41   3       16.11       14.51      1.39 o
   2  41   3       94.69       88.51      6.17 o
  -3  42   3        4.98        9.66      2.15 o
  -2  42   3      111.19       98.81      5.54 o
  -1  42   3      131.63      127.33      4.39 o
   0  42   3       80.23       77.19      4.16 o
   1  42   3       12.69        8.31      2.15 o
  -1  43   3       10.95       14.72      2.68 o
   0  43   3        1.67        1.34      2.68 o
  -8   0   4       44.97       44.45      2.90 o
  -7   0   4      290.98      312.49     11.75 o
  -6   0   4      698.14      725.54     25.22 o
  -5   0   4        0.17        1.74      0.93 o
  -4   0   4     3080.94     2970.11     76.07 o
  -3   0   4      839.42      725.76     18.32 o
  -2   0   4      174.50      239.25     10.50 o
  -1   0   4     4630.92     4447.43    183.99 o
   0   0   4      175.20      207.84     11.18 o
   1   0   4     4354.43     3809.58    127.39 o
   2   0   4      749.59      756.51     25.89 o
   3   0   4     1945.33     1886.53     63.06 o
   4   0   4      536.35      554.41     25.35 o
   5   0   4      145.83      139.43      6.44 o
   6   0   4      144.44      147.85     10.19 o
   7   0   4       20.38       14.21      2.68 o
  -8   1   4       22.25       21.87      1.60 o
  -7   1   4        2.03        1.46      0.81 o
  -6   1   4      155.80      170.10      4.96 o
  -5   1   4      517.34      503.27     13.42 o
  -4   1   4     3910.92     3690.03     61.57 o
  -3   1   4      948.13      853.71     16.19 o
  -2   1   4      217.20      196.74      6.08 o
  -1   1   4      198.96      163.29      6.61 o
   0   1   4      152.38      154.40      4.43 o
   1   1   4      291.71      269.20      6.88 o
   2   1   4     2777.95     2468.02     57.83 o
   3   1   4      304.17      290.67      7.77 o
   4   1   4       24.38       28.89      1.87 o
   5   1   4      386.51      394.53     10.42 o
   6   1   4      140.52      141.18      5.07 o
   7   1   4       52.21       52.44      3.31 o
  -8   2   4        4.15        7.85      2.48 o
  -7   2   4        7.83        9.43      1.29 o
  -6   2   4       87.85       93.83      3.24 o
  -5   2   4        3.88        7.66      0.93 o
  -4   2   4      252.46      262.58      5.28 o
  -3   2   4      389.90      378.65      7.78 o
  -2   2   4     1073.10     1002.90     23.19 o
  -1   2   4      330.19      317.15     10.46 o
   0   2   4       47.04       37.11      1.81 o
   1   2   4        2.76        3.13      1.14 o
   2   2   4      334.48      295.13      6.91 o
   3   2   4       10.81       13.50      1.24 o
   4   2   4      293.08      305.40      7.84 o
   5   2   4      681.83      720.46     17.93 o
   6   2   4      542.96      522.00     13.30 o
   7   2   4       16.59       21.75      3.75 o
  -8   3   4        5.96        5.03      1.38 o
  -7   3   4        1.89        4.36      1.02 o
  -6   3   4      241.12      250.50      6.96 o
  -5   3   4     1034.93     1047.05     27.45 o
  -4   3   4      780.97      773.29     18.46 o
  -3   3   4     1290.30     1278.56     23.69 o
  -2   3   4     2879.06     2756.47     59.58 o
  -1   3   4      411.80      345.81     11.15 o
   0   3   4     1474.33     1545.16     32.57 o
   1   3   4      725.30      679.52     14.08 o
   2   3   4        6.18       11.44      0.87 o
   3   3   4      988.10     1017.39     21.90 o
   4   3   4       79.34       85.91      3.18 o
   5   3   4        0.22        2.78      0.95 o
   6   3   4      107.74      110.49      3.77 o
   7   3   4      300.90      282.16     10.71 o
  -8   4   4       11.51       10.55      1.18 o
  -7   4   4      206.94      224.54      7.21 o
  -6   4   4       77.41       71.89      3.13 o
  -5   4   4     1155.70     1173.96     29.12 o
  -4   4   4     1177.18     1080.93     22.17 o
  -3   4   4      845.52      740.38     14.21 o
  -2   4   4      299.29      255.54      8.44 o
  -1   4   4     1610.18     1449.11     32.57 o
   0   4   4     2627.51     2510.11     53.83 o
   1   4   4     1014.58      884.91     17.95 o
   2   4   4      488.13      519.64     10.53 o
   3   4   4      371.89      373.84      7.94 o
   4   4   4     1399.91     1514.88     36.21 o
   5   4   4       21.39       25.63      1.80 o
   6   4   4        0.83        2.08      0.90 o
   7   4   4      134.57      124.94      6.03 o
  -8   5   4      669.18      626.49     17.65 o
  -7   5   4        2.67        3.59      0.97 o
  -6   5   4      211.72      228.64      7.36 o
  -5   5   4      130.77      133.12      3.96 o
  -4   5   4      954.40      887.48     18.42 o
  -3   5   4     1323.11     1213.56     22.55 o
  -2   5   4     6716.98     6523.02    181.85 o
  -1   5   4     2350.01     2241.40     48.91 o
   0   5   4     3044.01     3027.10     58.67 o
   1   5   4      459.37      372.09      7.53 o
   2   5   4        1.11        1.43      0.59 o
   3   5   4      809.91      860.79     17.06 o
   4   5   4      794.44      849.00     20.88 o
   5   5   4      117.49      124.47      4.18 o
   6   5   4       15.23       17.48      1.47 o
   7   5   4      143.25      144.08      6.26 o
  -8   6   4       52.67       49.03      2.39 o
  -7   6   4      122.86      130.81      4.69 o
  -6   6   4       77.53       87.20      3.60 o
  -5   6   4     1061.08     1055.83     29.70 o
  -4   6   4      154.08      136.21      3.89 o
  -3   6   4       35.90       34.84      1.35 o
  -2   6   4      302.40      304.64      9.64 o
  -1   6   4        0.05        1.49      1.49 o
   0   6   4       38.12       33.51      1.50 o
   1   6   4        0.00        0.71      0.55 o
   2   6   4     1042.81      950.37     21.13 o
   3   6   4      390.54      379.02      8.87 o
   4   6   4     1083.34     1219.00     29.43 o
   5   6   4      991.79      977.54     23.90 o
   6   6   4      299.29      314.83     10.01 o
   7   6   4       89.98       74.20      5.90 o
  -8   7   4       72.75       79.47      4.05 o
  -7   7   4      208.08      214.50      6.95 o
  -6   7   4        0.01        1.05      1.02 o
  -5   7   4      320.58      344.97      8.49 o
  -4   7   4     1907.80     1970.86     42.27 o
  -3   7   4     1448.98     1395.97     42.72 o
  -2   7   4     1160.30     1203.64     26.85 o
  -1   7   4       11.63        7.93      1.03 o
   0   7   4     1265.42     1283.94     25.91 o
   1   7   4     1834.76     1670.48     43.55 o
   2   7   4      613.17      585.78     11.79 o
   3   7   4      215.79      237.75      5.94 o
   4   7   4     2252.03     2384.94     56.32 o
   5   7   4       75.93       87.03      3.31 o
   6   7   4      165.53      178.14      6.29 o
   7   7   4       28.85       26.28      3.22 o
  -8   8   4       12.70       18.80      1.93 o
  -7   8   4       60.23       71.01      3.30 o
  -6   8   4       37.08       36.93      2.38 o
  -5   8   4       15.72       13.50      1.97 o
  -4   8   4        3.21       13.32      1.16 o
  -3   8   4      602.36      609.51     17.02 o
  -2   8   4     9135.00     9146.85    188.93 o
  -1   8   4        0.23        3.87      0.65 o
   0   8   4    10937.42    10674.47    202.75 o
   1   8   4       19.39       20.79      1.19 o
   2   8   4       19.24       19.94      1.20 o
   3   8   4       89.76      107.87      3.26 o
   4   8   4      355.80      390.34      9.26 o
   5   8   4      104.92       90.26      3.38 o
   6   8   4       73.51       86.43      3.80 o
   7   8   4        3.74        1.34      2.15 o
  -8   9   4      231.38      238.38      9.18 o
  -7   9   4      606.29      619.87     17.75 o
  -6   9   4        2.56        2.84      0.90 o
  -5   9   4      350.48      352.94      8.72 o
  -4   9   4      450.00      453.14     10.78 o
  -3   9   4     1599.43     1534.30     30.12 o
  -2   9   4      357.70      286.78      6.26 o
  -1   9   4      556.04      473.00      9.55 o
   0   9   4      295.30      288.51      6.94 o
   1   9   4      104.67       92.97      3.64 o
   2   9   4     3412.56     3373.64     72.37 o
   3   9   4      125.31      122.03      3.52 o
   4   9   4       52.74       51.97      2.25 o
   5   9   4       44.08       32.81      2.09 o
   6   9   4       44.42       42.17      2.57 o
  -8  10   4      487.17      467.79     16.59 o
  -7  10   4       34.19       36.60      2.20 o
  -6  10   4      738.62      746.17     21.26 o
  -5  10   4       84.45       87.44      3.57 o
  -4  10   4      343.36      353.74      7.77 o
  -3  10   4      311.85      314.36      6.91 o
  -2  10   4       33.56       36.02      1.27 o
  -1  10   4        3.96        3.54      0.62 o
   0  10   4      150.71      151.16      4.13 o
   1  10   4      486.58      471.01     21.29 o
   2  10   4     1397.37     1391.77     33.19 o
   3  10   4      453.86      465.08     10.72 o
   4  10   4     4615.53     4775.97    105.83 o
   5  10   4      658.16      671.41     16.86 o
   6  10   4      452.32      414.72     12.54 o
  -8  11   4      108.90      123.63      5.38 o
  -7  11   4       21.81       20.09      1.98 o
  -6  11   4      144.00      153.44      5.40 o
  -5  11   4     2977.13     3098.40     75.93 o
  -4  11   4      897.27      854.84     20.68 o
  -3  11   4      525.80      520.35     10.89 o
  -2  11   4       14.43       14.29      1.05 o
  -1  11   4        4.22        6.82      0.84 o
   0  11   4     1809.06     1867.20     40.80 o
   1  11   4     2142.23     1996.53     88.38 o
   2  11   4     1253.55     1407.89     33.52 o
   3  11   4       57.39       72.07      2.56 o
   4  11   4     1010.28     1022.91     22.38 o
   5  11   4      698.41      700.25     17.46 o
   6  11   4        5.85        8.48      1.60 o
  -8  12   4       32.04       37.28      2.51 o
  -7  12   4      425.64      422.44     12.48 o
  -6  12   4      378.15      363.82     17.92 o
  -5  12   4       21.58       26.21      1.68 o
  -4  12   4       34.83       42.28      1.82 o
  -3  12   4     1259.85     1207.61     24.04 o
  -2  12   4        0.07       10.20      0.92 o
  -1  12   4        4.53        3.64      0.70 o
   0  12   4     1214.43     1254.82     30.44 o
   1  12   4       30.26       18.86      1.22 o
   2  12   4       63.32       68.57      2.64 o
   3  12   4       83.53       99.36      3.55 o
   4  12   4      489.88      486.66     11.32 o
   5  12   4      101.46      109.86      3.83 o
   6  12   4      807.16      783.84     27.21 o
  -8  13   4     1957.97     1873.24     62.39 o
  -7  13   4      321.25      327.61     10.00 o
  -6  13   4      154.75      101.49      4.89 o
  -5  13   4       75.88       81.38      2.58 o
  -4  13   4       97.44       98.16      2.78 o
  -3  13   4       14.50       17.84      1.08 o
  -2  13   4       29.92       24.59      1.67 o
  -1  13   4     4860.00     4440.58     85.56 o
   0  13   4     1092.28     1198.59     34.11 o
   1  13   4       30.78       27.12      1.74 o
   2  13   4      109.83      142.05      5.00 o
   3  13   4       53.10       63.79      2.41 o
   4  13   4      819.82      931.94     20.51 o
   5  13   4       93.78      106.36      4.49 o
   6  13   4      105.53       94.55      4.74 o
  -8  14   4      306.76      301.42     11.17 o
  -7  14   4      371.51      378.18     11.29 o
  -6  14   4      273.61      263.72     12.66 o
  -5  14   4     1724.17     1704.13     35.94 o
  -4  14   4      805.31      787.69     17.13 o
  -3  14   4     2210.84     2121.02     41.27 o
  -2  14   4     1616.51     1513.35     29.72 o
  -1  14   4      618.28      579.00     16.27 o
   0  14   4        3.46        7.98      2.63 o
   1  14   4      498.10      469.48     15.33 o
   2  14   4      155.30      166.09      5.67 o
   3  14   4      566.99      603.00     13.65 o
   4  14   4        1.93        3.34      0.92 o
   5  14   4       52.66       58.12      3.69 o
   6  14   4      591.42      586.84     20.77 o
  -8  15   4        7.30        7.37      1.29 o
  -7  15   4      413.07      413.93     12.27 o
  -6  15   4     1138.43     1125.71     48.50 o
  -5  15   4      125.80      120.99      3.11 o
  -4  15   4        3.05        7.62      1.60 o
  -3  15   4       13.70       13.07      0.92 o
  -2  15   4      353.08      316.76      6.96 o
  -1  15   4       43.47       30.27      2.05 o
   0  15   4      794.22      790.16     25.29 o
   1  15   4     1319.50     1350.74     37.01 o
   2  15   4        0.28        1.07      0.77 o
   3  15   4      173.24      167.81      6.37 o
   4  15   4      899.00      982.60     24.00 o
   5  15   4      295.73      300.60     11.66 o
   6  15   4      134.40      139.20      6.07 o
  -8  16   4      133.93      108.21      4.81 o
  -7  16   4        1.66        2.22      0.97 o
  -6  16   4      527.73      515.40     13.72 o
  -5  16   4       97.54      103.30      2.97 o
  -4  16   4      651.88      704.02     13.36 o
  -3  16   4        1.50        4.05      0.65 o
  -2  16   4      197.74      227.43      5.24 o
  -1  16   4      587.50      550.70     14.33 o
   0  16   4        0.70        2.94      0.64 o
   1  16   4      531.91      557.13     22.27 o
   2  16   4      271.73      307.03      9.44 o
   3  16   4      954.22     1006.92     28.28 o
   4  16   4      415.90      446.24     11.63 o
   5  16   4      479.34      513.88     18.68 o
   6  16   4       53.87       57.35      3.31 o
  -8  17   4       77.85       77.08      4.56 o
  -7  17   4      224.21      238.48      9.27 o
  -6  17   4       37.81       46.83      2.23 o
  -5  17   4      870.04      930.51     20.24 o
  -4  17   4       28.37       30.77      2.17 o
  -3  17   4      666.23      674.00     13.96 o
  -2  17   4      150.08      155.95      3.85 o
  -1  17   4        0.15        1.26      0.70 o
   0  17   4     2770.76     2505.89     62.81 o
   1  17   4      158.02      144.72      5.00 o
   2  17   4      536.08      572.71     16.56 o
   3  17   4       56.17       58.93      2.98 o
   4  17   4       56.17       57.56      2.61 o
   5  17   4       59.20       65.70      3.20 o
   6  17   4       48.98       43.45      2.84 o
  -8  18   4      935.08      825.97     49.48 o
  -7  18   4      717.58      726.02     25.35 o
  -6  18   4        1.33        2.66      0.92 o
  -5  18   4      581.57      623.29     13.89 o
  -4  18   4      465.49      472.46      9.37 o
  -3  18   4      359.08      348.65      7.73 o
  -2  18   4       31.72       33.36      1.54 o
  -1  18   4     1586.34     1467.64     40.49 o
   0  18   4       42.09       45.57      2.21 o
   1  18   4      447.42      466.25     13.62 o
   2  18   4      155.39      170.78      5.87 o
   3  18   4      116.91      117.29      4.56 o
   4  18   4     1433.93     1483.53     35.57 o
   5  18   4      229.79      245.08      8.04 o
   6  18   4      754.52      637.68     22.19 o
  -8  19   4      192.97      178.31     11.94 o
  -7  19   4       71.79       74.97      3.86 o
  -6  19   4     1275.34     1273.77     37.77 o
  -5  19   4       68.24       74.15      2.53 o
  -4  19   4     1238.18     1356.28     24.83 o
  -3  19   4     2364.69     2334.48     45.35 o
  -2  19   4      299.31      288.66      7.21 o
  -1  19   4      103.81       90.60      3.91 o
   0  19   4      168.14      144.91      4.74 o
   1  19   4       25.71       25.49      1.79 o
   2  19   4      414.47      434.06     12.90 o
   3  19   4       35.51       38.37      2.39 o
   4  19   4       68.69       83.15      4.14 o
   5  19   4      425.00      440.64     13.26 o
   6  19   4      303.85      240.89     16.76 o
  -8  20   4      199.42      185.01      7.09 o
  -7  20   4      254.74      280.69     10.60 o
  -6  20   4       58.61       57.89      2.22 o
  -5  20   4     1476.84     1597.22     34.04 o
  -4  20   4      703.09      775.19     15.55 o
  -3  20   4      249.29      242.94      5.68 o
  -2  20   4      914.18      860.32     21.96 o
  -1  20   4      320.80      321.99     10.90 o
   0  20   4      784.23      758.00     19.35 o
   1  20   4      121.66      130.41      4.64 o
   2  20   4       19.71       18.87      3.44 o
   3  20   4      349.13      361.48     11.08 o
   4  20   4     1463.02     1596.25     54.24 o
   5  20   4      135.90      136.67      5.22 o
   6  20   4        0.02        1.61      1.61 o
  -8  21   4      128.57      101.65      6.44 o
  -7  21   4      667.16      639.45     22.28 o
  -6  21   4      412.63      435.52     10.02 o
  -5  21   4     1075.38     1152.93     24.90 o
  -4  21   4       86.20       89.16      2.58 o
  -3  21   4      192.60      216.85      5.22 o
  -2  21   4      709.34      686.89     17.81 o
  -1  21   4      269.74      265.78      9.07 o
   0  21   4      229.47      220.75      6.60 o
   1  21   4      709.60      696.08     17.10 o
   2  21   4      289.53      315.00      9.75 o
   3  21   4       59.63       62.26      3.11 o
   4  21   4        0.62        1.20      1.22 o
   5  21   4       13.51       13.00      1.87 o
   6  21   4      117.97       94.68      6.44 o
  -7  22   4       35.44       40.11      2.20 o
  -6  22   4        1.20        3.32      0.95 o
  -5  22   4      834.97      901.85     19.74 o
  -4  22   4      700.57      752.74     15.14 o
  -3  22   4       47.25       50.25      2.25 o
  -2  22   4      518.95      523.46     13.93 o
  -1  22   4      200.18      194.82      9.63 o
   0  22   4       64.80       68.01      3.91 o
   1  22   4      247.07      241.52      6.63 o
   2  22   4      988.36     1052.93     29.47 o
   3  22   4        3.06        4.09      1.22 o
   4  22   4       60.08       74.42      4.35 o
   5  22   4        0.20        0.67      2.01 o
  -7  23   4        0.93        0.45      1.09 o
  -6  23   4      517.88      517.87     13.10 o
  -5  23   4       83.65       97.84      3.08 o
  -4  23   4     1728.34     1895.70     40.16 o
  -3  23   4      628.43      648.09     13.67 o
  -2  23   4       42.72       45.29      2.83 o
  -1  23   4      809.32      763.65     24.12 o
   0  23   4       17.07       14.52      1.40 o
   1  23   4      141.26      144.88      4.42 o
   2  23   4       31.46       29.15      2.04 o
   3  23   4       85.47      105.93      4.25 o
   4  23   4      151.30      151.98      6.90 o
   5  23   4       30.76       37.35      3.35 o
  -7  24   4       53.51       48.15      2.56 o
  -6  24   4      163.11      169.95      5.05 o
  -5  24   4       39.09       44.49      1.94 o
  -4  24   4       58.25       58.82      2.20 o
  -3  24   4        0.11        3.99      1.32 o
  -2  24   4      537.38      533.59     14.75 o
  -1  24   4       26.81       28.33      1.92 o
   0  24   4      182.69      158.12      8.18 o
   1  24   4       39.85       39.39      2.03 o
   2  24   4      202.50      219.60      6.26 o
   3  24   4       99.11      106.47      4.25 o
   4  24   4       30.50       29.08      2.75 o
   5  24   4       61.26       62.91      2.93 o
  -7  25   4      376.66      326.65      9.65 o
  -6  25   4      779.25      767.44     18.77 o
  -5  25   4     1137.25     1208.51     25.98 o
  -4  25   4       49.05       53.18      2.12 o
  -3  25   4     5324.15     5374.00    101.90 o
  -2  25   4     1362.08     1311.45     36.18 o
  -1  25   4     2093.79     2227.25     60.44 o
   0  25   4      483.25      460.46     33.39 o
   1  25   4     2062.66     2029.15     47.91 o
   2  25   4     1227.96     1209.84     29.10 o
   3  25   4      223.03      221.39      7.48 o
   4  25   4        3.48        2.57      1.13 o
   5  25   4        4.95        3.84      1.08 o
  -7  26   4       17.15       17.36      1.41 o
  -6  26   4      950.50      952.95     26.63 o
  -5  26   4      495.01      508.71     11.53 o
  -4  26   4      471.20      500.04     11.37 o
  -3  26   4     2821.88     2913.82     61.03 o
  -2  26   4     1150.96     1036.95     69.84 o
  -1  26   4      120.70      111.07      4.22 o
   0  26   4       79.32       77.67      4.07 o
   1  26   4       84.11       93.07      3.27 o
   2  26   4      778.30      796.85     19.57 o
   3  26   4      413.59      424.98     12.85 o
   4  26   4       93.54       88.73      3.81 o
   5  26   4       27.54       30.76      1.95 o
  -7  27   4       13.19       12.70      1.41 o
  -6  27   4      197.29      207.47      6.65 o
  -5  27   4      134.09      136.44      3.81 o
  -4  27   4      363.60      414.41      9.64 o
  -3  27   4      408.81      428.83      9.88 o
  -2  27   4      281.67      298.04     11.37 o
  -1  27   4      494.52      462.75     13.62 o
   0  27   4        0.28        0.58      1.06 o
   1  27   4        0.31        2.44      1.05 o
   2  27   4      397.92      342.91      9.07 o
   3  27   4      384.84      387.91     11.82 o
   4  27   4      118.52      132.14      4.90 o
   5  27   4       64.63       59.96      2.73 o
  -7  28   4      160.16      144.03      7.78 o
  -6  28   4       67.50       89.23      3.54 o
  -5  28   4       72.33       66.37      2.36 o
  -4  28   4      890.50      933.54     20.29 o
  -3  28   4      374.07      375.20     10.41 o
  -2  28   4     4344.77     4466.08    165.48 o
  -1  28   4      236.29      229.12      7.38 o
   0  28   4      767.50      783.08     22.14 o
   1  28   4       22.76       23.84      1.93 o
   2  28   4     1019.15      985.92     23.93 o
   3  28   4        6.20       11.82      1.44 o
   4  28   4      187.12      204.94      6.81 o
   5  28   4        1.11        4.56      1.61 o
  -6  29   4       61.64       54.99      2.56 o
  -5  29   4      690.67      717.59     15.76 o
  -4  29   4      244.00      274.80      6.73 o
  -3  29   4      439.21      466.05     17.37 o
  -2  29   4      334.62      336.33     13.41 o
  -1  29   4       39.26       43.64      2.89 o
   0  29   4     1083.64     1146.40     31.79 o
   1  29   4       76.60       78.39      3.39 o
   2  29   4      441.20      440.29     11.29 o
   3  29   4       66.59       63.03      3.15 o
   4  29   4       79.29       88.13      3.66 o
  -6  30   4       70.83       68.05      2.87 o
  -5  30   4      104.58       94.76      2.82 o
  -4  30   4      490.47      484.28     11.49 o
  -3  30   4      331.49      342.19      8.05 o
  -2  30   4      121.56      106.38      4.12 o
  -1  30   4     2152.52     2187.98     88.64 o
   0  30   4        0.08        1.98      1.34 o
   1  30   4      956.79      956.28     34.68 o
   2  30   4     1336.48     1275.72     30.57 o
   3  30   4        1.25        2.42      1.26 o
   4  30   4     1696.72     1602.58     43.87 o
  -6  31   4       39.24       40.40      3.62 o
  -5  31   4       33.15       33.78      1.58 o
  -4  31   4      306.46      322.62     11.11 o
  -3  31   4      453.72      471.42     12.00 o
  -2  31   4       33.09       36.27      3.46 o
  -1  31   4     1046.84     1107.65     37.74 o
   0  31   4     1297.78     1385.65     46.94 o
   1  31   4     1110.86     1169.68     39.82 o
   2  31   4      101.19      115.06      4.42 o
   3  31   4      613.28      629.48     18.11 o
   4  31   4      221.24      235.11      9.10 o
  -6  32   4       10.70       11.26      2.15 o
  -5  32   4       42.94       41.09      1.93 o
  -4  32   4        1.23        1.95      0.81 o
  -3  32   4      119.18      136.88      4.95 o
  -2  32   4      328.01      352.66     10.73 o
  -1  32   4       32.63       37.25      2.83 o
   0  32   4      574.89      610.65     21.61 o
   1  32   4      287.43      326.74     12.31 o
   2  32   4     1206.06     1209.70     45.86 o
   3  32   4       18.57       24.02      2.63 o
   4  32   4        3.39        4.16      1.48 o
  -5  33   4      246.53      250.52      9.48 o
  -4  33   4        4.78        5.58      1.06 o
  -3  33   4      283.75      329.52     10.06 o
  -2  33   4      442.65      475.76     13.99 o
  -1  33   4       48.69       51.70      5.63 o
   0  33   4        0.68        2.15      1.61 o
   1  33   4      247.23      242.43      9.46 o
   2  33   4      145.16      127.36      6.44 o
   3  33   4        8.60       10.28      1.34 o
  -5  34   4      237.56      251.85     13.68 o
  -4  34   4        4.24        3.83      1.02 o
  -3  34   4       71.66       86.41      3.51 o
  -2  34   4      333.73      377.15     11.35 o
  -1  34   4        0.10        0.67      1.09 o
   0  34   4        4.54       11.80      5.36 o
   1  34   4      205.65      194.33      7.94 o
   2  34   4      219.91      235.64     14.89 o
   3  34   4        4.06        9.38      1.35 o
  -5  35   4       70.46       71.07      5.10 o
  -4  35   4        5.08        7.19      1.06 o
  -3  35   4        0.04        0.45      0.87 o
  -2  35   4      800.70      842.86     23.69 o
  -1  35   4       23.86       29.40      2.44 o
   0  35   4      816.28      833.24     28.73 o
   1  35   4      259.48      258.63     10.33 o
   2  35   4       67.61       66.14      6.17 o
   3  35   4      466.98      462.12     23.60 o
  -5  36   4       54.74       52.30      4.29 o
  -4  36   4      113.86      104.79      3.87 o
  -3  36   4       13.75       16.72      1.49 o
  -2  36   4        4.14        5.17      1.34 o
  -1  36   4        4.43        5.38      2.68 o
   0  36   4      399.91      421.95     15.26 o
   1  36   4      134.66      144.56      9.12 o
   2  36   4       96.74      109.16      7.51 o
  -4  37   4       18.17       15.89      2.39 o
  -3  37   4       33.96       31.48      1.91 o
  -2  37   4       17.26       22.55      1.70 o
  -1  37   4        1.55        3.38      1.02 o
   0  37   4       59.03       49.45      3.09 o
   1  37   4       23.39       22.53      3.22 o
   2  37   4      125.57      127.93      8.05 o
  -4  38   4       69.24       65.36      3.21 o
  -3  38   4       65.96       74.50      3.59 o
  -2  38   4        1.11        1.74      0.87 o
  -1  38   4       95.28      101.48      3.31 o
   0  38   4       85.19       83.38      4.05 o
   1  38   4      121.79      127.67      8.05 o
   2  38   4      218.62      217.78     12.34 o
  -3  39   4       13.98       20.72      1.87 o
  -2  39   4       11.21       16.43      1.38 o
  -1  39   4       91.36      109.01      3.84 o
   0  39   4        2.33        1.41      1.09 o
   1  39   4       45.39       49.35      4.29 o
  -3  40   4       21.19       20.92      3.49 o
  -2  40   4        0.40        0.47      0.82 o
  -1  40   4      208.01      203.41     13.01 o
   0  40   4       37.00       35.88      2.04 o
  -2  41   4       14.95        9.11      2.55 o
  -1  41   4        0.07        0.80      0.95 o
   0  41   4       69.45       71.56      3.50 o
  -8   1   5       21.19       23.44      1.90 o
  -7   1   5        0.61        2.68      0.97 o
  -6   1   5      157.60      141.53      6.91 o
  -5   1   5       78.04       76.40      2.97 o
  -4   1   5      280.95      301.96      6.09 o
  -3   1   5     1297.37     1174.69     20.50 o
  -2   1   5      245.17      259.33      6.20 o
  -1   1   5      100.34       91.52      3.10 o
   0   1   5     1923.36     1752.02     37.45 o
   1   1   5     1069.88     1052.68     25.21 o
   2   1   5      420.76      405.80      8.52 o
   3   1   5      993.18      977.02     21.33 o
   4   1   5      132.16      139.40      3.68 o
   5   1   5        1.29        0.39      0.83 o
   6   1   5       50.33       48.12      2.52 o
  -8   2   5      562.66      555.88     19.15 o
  -7   2   5       47.06       41.28      2.31 o
  -6   2   5      650.94      613.97     29.76 o
  -5   2   5       47.13       52.14      2.72 o
  -4   2   5       92.14       95.03      2.75 o
  -3   2   5      758.68      725.89     13.13 o
  -2   2   5     1954.01     1702.42     36.85 o
  -1   2   5        8.31       10.25      0.90 o
   0   2   5        1.04        2.05      0.83 o
   1   2   5       45.29       48.71      1.86 o
   2   2   5      353.22      372.10      7.94 o
   3   2   5      442.91      452.74      9.54 o
   4   2   5      204.24      204.50      5.39 o
   5   2   5      140.67      142.08      4.57 o
   6   2   5       35.23       36.22      1.89 o
  -8   3   5       17.43       19.27      1.53 o
  -7   3   5      278.93      304.93      9.29 o
  -6   3   5      153.32      149.12      5.36 o
  -5   3   5      347.53      368.35     12.83 o
  -4   3   5        9.99       16.41      1.13 o
  -3   3   5      275.42      267.46      5.89 o
  -2   3   5     3839.25     3566.66     65.16 o
  -1   3   5       74.66       67.21      2.04 o
   0   3   5       91.44       70.95      2.41 o
   1   3   5      636.76      597.22     14.75 o
   2   3   5      116.58      105.30      2.90 o
   3   3   5      317.16      300.48      9.18 o
   4   3   5       36.43       26.70      1.70 o
   5   3   5      352.56      367.33      9.79 o
   6   3   5      323.78      292.58      7.77 o
  -8   4   5       87.61       74.22      3.04 o
  -7   4   5       20.10       21.78      1.75 o
  -6   4   5        2.77        3.08      0.89 o
  -5   4   5      414.46      440.72     11.10 o
  -4   4   5        0.25        2.98      0.88 o
  -3   4   5     1954.70     1903.84     34.88 o
  -2   4   5       61.75       47.59      2.30 o
  -1   4   5       93.06       78.92      2.93 o
   0   4   5      289.78      237.67      5.96 o
   1   4   5      504.63      473.75     11.90 o
   2   4   5      677.02      682.12     15.16 o
   3   4   5      156.67      159.97      4.40 o
   4   4   5      246.91      260.36      6.57 o
   5   4   5      159.11      170.66      4.62 o
   6   4   5       66.86       58.04      2.36 o
  -8   5   5       46.38       41.76      2.16 o
  -7   5   5      125.42      135.88      4.84 o
  -6   5   5      100.81      102.51      3.48 o
  -5   5   5      394.01      397.62     15.11 o
  -4   5   5      160.46      188.60      4.69 o
  -3   5   5     2307.68     2189.00     42.66 o
  -2   5   5      435.99      377.03      8.13 o
  -1   5   5      179.21      177.26      4.73 o
   0   5   5      209.30      191.71      4.96 o
   1   5   5      291.56      311.87      9.44 o
   2   5   5      210.76      236.86      6.63 o
   3   5   5      143.82      152.63      4.24 o
   4   5   5       12.42        8.67      1.09 o
   5   5   5      104.19       91.23      2.98 o
   6   5   5       12.03       11.56      1.34 o
  -8   6   5        4.14        4.86      1.02 o
  -7   6   5        1.56        3.54      1.09 o
  -6   6   5      111.50      122.37      3.94 o
  -5   6   5      153.18      159.51      4.68 o
  -4   6   5      219.82      237.49      5.62 o
  -3   6   5      626.28      659.91     13.69 o
  -2   6   5      247.68      238.79      5.50 o
  -1   6   5      178.37      170.00      4.59 o
   0   6   5       13.17       15.41      1.11 o
   1   6   5      331.53      321.92      9.70 o
   2   6   5      367.60      390.88     10.19 o
   3   6   5       57.58       69.32      2.84 o
   4   6   5      256.26      244.24      7.00 o
   5   6   5        0.52        2.00      0.83 o
   6   6   5       56.00       66.75      4.96 o
  -8   7   5      522.28      495.51     14.19 o
  -7   7   5       93.89       96.90      3.80 o
  -6   7   5        6.80       11.36      1.18 o
  -5   7   5      848.84      822.43     26.60 o
  -4   7   5      855.23      852.04     17.52 o
  -3   7   5        8.44        8.82      0.77 o
  -2   7   5       91.65       90.64      3.70 o
  -1   7   5      555.66      512.02     11.83 o
   0   7   5      448.44      397.19      9.42 o
   1   7   5       51.74       51.02      2.47 o
   2   7   5     3556.42     3543.47    105.76 o
   3   7   5       74.30       78.93      3.07 o
   4   7   5       94.56       95.65      3.54 o
   5   7   5       76.33       81.21      2.80 o
   6   7   5       44.63       31.72      2.55 o
  -8   8   5       35.82       40.53      2.14 o
  -7   8   5      347.03      358.90     10.78 o
  -6   8   5        1.50        2.08      0.76 o
  -5   8   5      533.89      527.81     16.81 o
  -4   8   5     1357.50     1334.35     29.27 o
  -3   8   5       27.86       36.64      2.29 o
  -2   8   5     1533.90     1470.17     31.91 o
  -1   8   5       56.52       62.31      2.23 o
   0   8   5      198.83      221.99      5.69 o
   1   8   5      320.43      317.39      9.55 o
   2   8   5      749.43      760.20     26.94 o
   3   8   5        0.41        2.38      0.91 o
   4   8   5       10.88        9.66      1.22 o
   5   8   5       85.24       89.04      2.96 o
   6   8   5        0.86        1.07      1.74 o
  -8   9   5        6.63        6.12      1.02 o
  -7   9   5      554.13      568.10     16.36 o
  -6   9   5       88.71       87.60      3.17 o
  -5   9   5        0.28        0.87      0.72 o
  -4   9   5      697.66      753.31     20.28 o
  -3   9   5      822.60      821.04     15.42 o
  -2   9   5      292.27      280.41      7.01 o
  -1   9   5       11.20        8.70      0.85 o
   0   9   5      469.93      400.67      9.48 o
   1   9   5      681.11      696.27     24.21 o
   2   9   5     4448.05     4365.04    140.29 o
   3   9   5      392.54      374.28     11.55 o
   4   9   5     1004.37     1079.73     26.28 o
   5   9   5      649.96      667.51     19.57 o
   6   9   5       42.06       34.33      3.49 o
  -8  10   5      467.44      451.26     13.00 o
  -7  10   5      745.10      786.46     22.24 o
  -6  10   5      201.61      214.01      6.19 o
  -5  10   5       24.60       29.25      1.83 o
  -4  10   5      427.86      423.63     10.24 o
  -3  10   5      283.13      273.36      6.00 o
  -2  10   5     1860.25     1938.35     41.65 o
  -1  10   5       35.91       33.64      1.86 o
   0  10   5        3.39        4.91      0.96 o
   1  10   5       52.47       56.14      3.84 o
   2  10   5       77.96       79.55      3.46 o
   3  10   5      507.65      524.84     15.48 o
   4  10   5      223.97      259.14      8.36 o
   5  10   5      189.81      211.99      6.00 o
   6  10   5       14.22       12.34      2.15 o
  -8  11   5       44.36       40.89      2.10 o
  -7  11   5      139.25      155.66      5.40 o
  -6  11   5      125.69      137.09      5.81 o
  -5  11   5      235.31      254.07      7.03 o
  -4  11   5        2.87        6.56      0.92 o
  -3  11   5      150.20      133.72      3.53 o
  -2  11   5      443.68      438.00     10.37 o
  -1  11   5     1029.35     1031.93     22.75 o
   0  11   5      832.65      789.93     29.17 o
   1  11   5       48.67       57.09      2.57 o
   2  11   5      171.45      196.06      9.04 o
   3  11   5      886.03      937.05     26.48 o
   4  11   5       94.19       86.31      3.76 o
   5  11   5      129.72      115.53      3.75 o
   6  11   5       24.87       19.58      2.41 o
  -8  12   5      367.10      376.79     15.88 o
  -7  12   5      111.15      119.16      4.42 o
  -6  12   5      460.16      478.86     14.18 o
  -5  12   5     1158.95     1166.52     29.80 o
  -4  12   5      107.88      114.97      3.23 o
  -3  12   5        4.37        4.82      0.88 o
  -2  12   5       58.95       85.17      2.77 o
  -1  12   5      892.50      845.87     18.91 o
   0  12   5     1083.32     1085.89     35.23 o
   1  12   5      615.12      614.74     28.76 o
   2  12   5      342.45      341.18     14.10 o
   3  12   5      127.83      110.72      4.94 o
   4  12   5        4.34        5.11      1.33 o
   5  12   5       45.83       36.71      2.25 o
   6  12   5      561.77      502.62     24.94 o
  -8  13   5       16.77       20.02      1.87 o
  -7  13   5        8.57        7.60      1.18 o
  -6  13   5      778.49      836.64     28.03 o
  -5  13   5      218.47      222.89      6.32 o
  -4  13   5       53.25       54.83      2.02 o
  -3  13   5      902.84      926.70     18.79 o
  -2  13   5       31.90       41.99      1.87 o
  -1  13   5      306.66      292.28      7.26 o
   0  13   5     1355.99     1335.56     39.25 o
   1  13   5      116.96      118.89      5.48 o
   2  13   5      180.64      159.47      5.57 o
   3  13   5       66.38       63.51      3.13 o
   4  13   5      141.06      131.45      5.87 o
   5  13   5       44.80       52.88      2.79 o
  -8  14   5       74.12       63.59      3.28 o
  -7  14   5       47.68       42.65      2.35 o
  -6  14   5       30.13       34.47      2.31 o
  -5  14   5       62.75       59.88      6.35 o
  -4  14   5       12.19       13.90      2.15 o
  -3  14   5       15.91       10.69      0.96 o
  -2  14   5        0.72        2.38      0.67 o
  -1  14   5     2121.92     2059.29     49.43 o
   0  14   5       52.17       52.74      2.18 o
   1  14   5      762.82      809.49     30.78 o
   2  14   5       25.44       20.23      1.93 o
   3  14   5      282.15      277.83      8.92 o
   4  14   5      292.21      274.72     10.73 o
   5  14   5       80.18       81.80      5.90 o
  -8  15   5      155.93      134.52      5.57 o
  -7  15   5      119.34      129.71      4.62 o
  -6  15   5      225.55      253.11      8.14 o
  -5  15   5      487.54      482.41     18.84 o
  -4  15   5      689.49      696.20     16.84 o
  -3  15   5       14.59       17.50      1.15 o
  -2  15   5      687.39      718.34     14.81 o
  -1  15   5        5.10        3.21      0.75 o
   0  15   5      203.23      212.14      7.90 o
   1  15   5      144.55      142.96      5.37 o
   2  15   5        6.49       11.13      1.61 o
   3  15   5      165.10      200.74      8.43 o
   4  15   5       58.75       53.20      3.31 o
   5  15   5       98.57      101.38      6.71 o
  -8  16   5        3.71        5.98      1.21 o
  -7  16   5      113.07      131.29      4.62 o
  -6  16   5        3.63        6.76      1.25 o
  -5  16   5       75.52       86.02      2.77 o
  -4  16   5      736.35      726.19     19.67 o
  -3  16   5        0.37        2.48      1.27 o
  -2  16   5      470.60      477.07     11.33 o
  -1  16   5       63.49       61.45      2.30 o
   0  16   5     1032.61     1108.55     42.60 o
   1  16   5       12.09       14.30      2.07 o
   2  16   5       66.71       86.89      3.65 o
   3  16   5      656.43      671.21     23.70 o
   4  16   5      982.52      953.52     32.71 o
   5  16   5      261.23      254.80     13.95 o
  -8  17   5       22.77       16.63      2.95 o
  -7  17   5      157.34      156.20      5.35 o
  -6  17   5      358.47      376.22     11.39 o
  -5  17   5        3.18        3.63      0.76 o
  -4  17   5     3142.35     3221.99     61.61 o
  -3  17   5      967.29      987.03     19.98 o
  -2  17   5      108.75      108.95      3.45 o
  -1  17   5       24.24       24.30      2.48 o
   0  17   5        0.57        2.11      0.87 o
   1  17   5       72.86       77.25      4.81 o
   2  17   5      431.59      438.22     13.11 o
   3  17   5      193.90      222.13      8.99 o
   4  17   5      502.09      512.70     18.29 o
   5  17   5        0.60        0.54      1.61 o
  -7  18   5        0.05        1.16      0.87 o
  -6  18   5     3603.94     3906.00    105.35 o
  -5  18   5       43.43       53.13      2.63 o
  -4  18   5      131.83      141.52      3.57 o
  -3  18   5       43.92       49.39      1.88 o
  -2  18   5      168.72      184.65      5.12 o
  -1  18   5       39.15       29.46      1.70 o
   0  18   5       73.59       75.70      3.15 o
   1  18   5       43.60       37.74      2.31 o
   2  18   5       80.17       84.22      5.44 o
   3  18   5      338.90      352.09     10.94 o
   4  18   5      284.54      293.95      9.18 o
   5  18   5       41.56       43.45      4.02 o
  -7  19   5      252.30      254.21      7.95 o
  -6  19   5      285.89      309.94      9.64 o
  -5  19   5      769.06      777.94     18.51 o
  -4  19   5        9.56       11.16      1.20 o
  -3  19   5        5.62        7.84      0.87 o
  -2  19   5      248.08      248.10      8.77 o
  -1  19   5        2.97        3.49      1.50 o
   0  19   5       56.33       49.72      4.29 o
   1  19   5        9.94        9.94      1.77 o
   2  19   5       69.52       56.74      2.91 o
   3  19   5       89.33       92.37      3.91 o
   4  19   5      278.69      263.74      8.35 o
   5  19   5        6.57        3.49      1.61 o
  -7  20   5        4.74        5.91      1.71 o
  -6  20   5       18.22       27.07      1.97 o
  -5  20   5      299.53      321.58      7.69 o
  -4  20   5       11.80       14.14      1.16 o
  -3  20   5       58.60       61.14      2.20 o
  -2  20   5      141.91      138.20      4.95 o
  -1  20   5       57.67       63.20      3.05 o
   0  20   5     1013.28      976.80     33.47 o
   1  20   5       38.22       48.29      2.61 o
   2  20   5        8.09        7.33      1.28 o
   3  20   5       13.27       17.72      1.72 o
   4  20   5      125.03      133.30      4.87 o
   5  20   5       17.32       12.07      2.15 o
  -7  21   5     1265.26     1160.24     40.53 o
  -6  21   5        2.02        2.77      1.37 o
  -5  21   5      416.93      437.31     10.07 o
  -4  21   5      919.65      967.84     21.79 o
  -3  21   5       19.98       21.15      1.33 o
  -2  21   5      160.28      176.59      5.19 o
  -1  21   5       59.28       59.58      3.73 o
   0  21   5        0.05        0.27      1.03 o
   1  21   5      215.10      229.10      7.48 o
   2  21   5       11.32       16.56      4.53 o
   3  21   5       64.52       64.23      3.13 o
   4  21   5        1.87        5.56      1.52 o
   5  21   5        1.52        1.88      1.34 o
  -7  22   5        7.55        7.02      1.02 o
  -6  22   5       94.52      102.58      4.01 o
  -5  22   5       19.08       21.26      1.41 o
  -4  22   5       11.14       14.25      1.05 o
  -3  22   5        1.02        4.07      1.49 o
  -2  22   5      871.95      878.28     21.42 o
  -1  22   5      377.40      363.39     11.04 o
   0  22   5        0.42        0.44      1.03 o
   1  22   5      363.29      334.40     10.27 o
   2  22   5       28.44       22.13      1.91 o
   3  22   5       29.92       37.08      2.06 o
   4  22   5       20.75       16.63      1.69 o
   5  22   5        8.59        7.51      1.88 o
  -7  23   5       20.84       22.87      3.75 o
  -6  23   5       10.31       10.03      1.34 o
  -5  23   5        1.53        1.96      0.78 o
  -4  23   5      422.40      471.43      9.85 o
  -3  23   5      772.77      831.37     18.25 o
  -2  23   5       75.00       81.89      3.00 o
  -1  23   5      509.03      541.18     15.69 o
   0  23   5      315.09      279.61     10.71 o
   1  23   5      191.46      228.62      7.48 o
   2  23   5      388.26      364.84     11.20 o
   3  23   5      117.20       96.86      3.41 o
   4  23   5        0.16        1.58      0.94 o
  -7  24   5      415.35      380.57     13.46 o
  -6  24   5       40.44       40.74      2.29 o
  -5  24   5      849.18      916.24     19.96 o
  -4  24   5      358.18      379.24      8.89 o
  -3  24   5      614.32      634.19     14.87 o
  -2  24   5      724.43      724.89     20.70 o
  -1  24   5      679.76      729.73     20.80 o
   0  24   5      740.08      659.81     23.33 o
   1  24   5      295.44      320.95      9.96 o
   2  24   5        0.14        5.70      1.22 o
   3  24   5        2.43        3.34      0.89 o
   4  24   5        3.35        4.27      1.06 o
  -7  25   5       80.19       72.95      4.56 o
  -6  25   5      186.19      184.83      6.02 o
  -5  25   5      200.28      206.74      5.25 o
  -4  25   5      192.38      205.21      5.28 o
  -3  25   5      114.64      114.64      3.45 o
  -2  25   5      244.84      260.45      7.17 o
  -1  25   5      210.91      254.96      9.90 o
   0  25   5        8.77       26.55      3.22 o
   1  25   5      101.53      117.29      4.95 o
   2  25   5       31.04       33.48      2.20 o
   3  25   5       96.85       86.35      3.11 o
   4  25   5      157.40      148.05      7.14 o
  -6  26   5       48.71       41.09      1.88 o
  -5  26   5      567.82      557.05     12.42 o
  -4  26   5      349.22      381.27      8.87 o
  -3  26   5      126.27      121.28      3.57 o
  -2  26   5       31.23       36.38      2.04 o
  -1  26   5      865.14      860.52     24.26 o
   0  26   5        0.08        0.00      1.34 o
   1  26   5     1048.19     1034.34     28.90 o
   2  26   5      245.84      227.40      7.42 o
   3  26   5       66.44       61.36      2.98 o
   4  26   5       69.97       71.85      3.78 o
  -6  27   5      202.16      190.91      5.78 o
  -5  27   5        2.10        2.49      0.70 o
  -4  27   5      490.88      524.61     11.82 o
  -3  27   5      366.35      394.15     10.32 o
  -2  27   5       35.01       27.24      1.82 o
  -1  27   5        1.49        1.85      0.90 o
   0  27   5      720.89      814.84     28.16 o
   1  27   5      284.02      304.63     13.83 o
   2  27   5      337.07      284.47      8.92 o
   3  27   5       18.56       18.88      1.98 o
   4  27   5      168.86      148.42      6.25 o
  -6  28   5       28.11       27.07      1.54 o
  -5  28   5      102.58      104.23      3.01 o
  -4  28   5        3.40        3.67      0.78 o
  -3  28   5      193.60      212.75      6.07 o
  -2  28   5      116.14      101.78      4.07 o
  -1  28   5      146.59      153.61      6.68 o
   0  28   5     2175.11     2111.54     73.62 o
   1  28   5        0.77        1.29      1.13 o
   2  28   5      182.59      178.32      6.08 o
   3  28   5       28.40       28.53      2.56 o
  -6  29   5       92.39       75.75      3.59 o
  -5  29   5      163.25      153.55      4.00 o
  -4  29   5      324.70      348.33      8.18 o
  -3  29   5      249.60      276.18      7.54 o
  -2  29   5     1423.71     1523.63     41.86 o
  -1  29   5       14.98       16.36      1.65 o
   0  29   5      544.17      556.67     20.38 o
   1  29   5      158.46      170.65      5.87 o
   2  29   5      743.86      668.08     18.99 o
   3  29   5        9.30        7.57      1.48 o
  -5  30   5      108.01      109.21      3.04 o
  -4  30   5       55.90       62.78      2.54 o
  -3  30   5      188.92      211.56      6.03 o
  -2  30   5      220.00      207.69      6.81 o
  -1  30   5      868.56      908.36     25.45 o
   0  30   5       64.39       64.79      3.59 o
   1  30   5      133.49      140.12      6.14 o
   2  30   5       77.91      101.27      3.85 o
   3  30   5       85.24       86.42      4.26 o
  -5  31   5        4.53        3.24      0.79 o
  -4  31   5      215.67      227.23      6.23 o
  -3  31   5        1.92        3.55      0.86 o
  -2  31   5       80.55       86.69      3.60 o
  -1  31   5      351.51      395.10     11.72 o
   0  31   5      167.10      166.79     17.70 o
   1  31   5        3.35        2.99      1.29 o
   2  31   5      643.42      642.98     26.66 o
   3  31   5        3.02        0.54      2.41 o
  -5  32   5        1.03        2.96      0.79 o
  -4  32   5      121.72      129.06      3.95 o
  -3  32   5      211.95      226.64      6.27 o
  -2  32   5      121.63      132.11      4.12 o
  -1  32   5      157.69      174.36      7.20 o
   0  32   5      453.51      498.85     17.64 o
   1  32   5        6.91        7.04      1.48 o
   2  32   5        0.47        0.00      1.33 o
  -5  33   5        8.69        8.85      1.61 o
  -4  33   5       28.05       36.44      1.77 o
  -3  33   5      269.33      283.32     10.77 o
  -2  33   5      378.66      392.46     11.66 o
  -1  33   5      560.33      595.58     20.86 o
   0  33   5     1119.50     1145.75     38.69 o
   1  33   5        4.66        4.99      1.88 o
   2  33   5        4.20        2.15      1.52 o
  -4  34   5       63.03       63.54      2.73 o
  -3  34   5      399.79      417.79     12.18 o
  -2  34   5       12.01       14.86      1.39 o
  -1  34   5      446.81      467.34     16.59 o
   0  34   5        3.85        7.24      1.22 o
   1  34   5      517.67      507.22     14.55 o
  -4  35   5        0.28        0.63      1.35 o
  -3  35   5      165.12      194.38      7.68 o
  -2  35   5      704.23      772.96     21.73 o
  -1  35   5      319.48      327.06     11.95 o
   0  35   5      309.14      294.86     10.90 o
   1  35   5      488.31      409.86     18.77 o
  -4  36   5       75.91       65.44      4.29 o
  -3  36   5      158.18      175.80      6.92 o
  -2  36   5        1.29        1.91      0.82 o
  -1  36   5        2.82        5.04      1.28 o
   0  36   5      125.72      122.42      5.21 o
   1  36   5      108.59      108.89      6.71 o
  -3  37   5       80.68       76.84      2.93 o
  -2  37   5      588.85      637.43     21.90 o
  -1  37   5       23.68       21.30      1.49 o
   0  37   5       67.42       66.46      3.31 o
  -2  38   5        0.02        0.72      0.74 o
  -1  38   5      392.04      401.64     11.56 o
   0  38   5        2.22        3.23      1.21 o
  -8   0   6      111.70       95.48      5.63 o
  -7   0   6      114.33      114.52      6.97 o
  -6   0   6       48.96       53.51      3.75 o
  -5   0   6       70.44       82.45      4.26 o
  -4   0   6     1148.72     1177.53     32.67 o
  -3   0   6      326.35      308.15     10.56 o
  -2   0   6      464.09      445.95     14.42 o
  -1   0   6       17.70       18.92      1.98 o
   0   0   6     4951.35     4976.81    198.20 o
   1   0   6     1240.84     1329.09     45.04 o
   2   0   6    12064.04    12874.31    421.50 o
   3   0   6     1855.03     1758.01     48.31 o
   4   0   6      932.80      998.54     51.52 o
   5   0   6       57.49       64.37      4.83 o
  -8   1   6       44.17       38.22      2.28 o
  -7   1   6       14.87       18.73      1.79 o
  -6   1   6      308.58      288.78     15.51 o
  -5   1   6      389.11      405.89      9.43 o
  -4   1   6      159.46      185.95      4.89 o
  -3   1   6      894.07      891.16     22.53 o
  -2   1   6      738.43      700.55     17.17 o
  -1   1   6        9.19       11.63      1.11 o
   0   1   6      807.65      803.02     19.58 o
   1   1   6      205.24      235.68      6.60 o
   2   1   6      552.08      659.09     16.43 o
   3   1   6        0.03        3.74      0.85 o
   4   1   6       50.08       52.24      2.40 o
   5   1   6      226.60      246.13      9.29 o
  -8   2   6        9.63        7.79      1.74 o
  -7   2   6        0.20        1.61      0.95 o
  -6   2   6       20.98       20.54      1.50 o
  -5   2   6      756.21      799.40     17.54 o
  -4   2   6     2532.20     2656.03     55.80 o
  -3   2   6        8.25        8.26      0.93 o
  -2   2   6     2063.48     1983.01     57.29 o
  -1   2   6      197.52      184.90      5.56 o
   0   2   6       15.30       14.92      1.34 o
   1   2   6        3.35        2.74      0.86 o
   2   2   6      436.87      483.14     14.30 o
   3   2   6       37.56       42.10      2.15 o
   4   2   6      619.73      644.84     17.85 o
   5   2   6       71.65       67.43      3.41 o
  -8   3   6       49.64       52.35      2.66 o
  -7   3   6      228.97      242.14     10.19 o
  -6   3   6       66.36       72.01      2.76 o
  -5   3   6      221.45      223.83      5.71 o
  -4   3   6      151.24      164.39      4.41 o
  -3   3   6       68.45       62.50      2.17 o
  -2   3   6     1040.26      974.60     21.71 o
  -1   3   6      334.60      315.80      9.40 o
   0   3   6     5503.09     5699.22    132.49 o
   1   3   6      232.74      241.61      6.70 o
   2   3   6     4387.40     4464.84    120.32 o
   3   3   6      393.65      426.80     11.03 o
   4   3   6      361.84      377.33     11.46 o
   5   3   6       35.61       35.01      2.47 o
  -8   4   6      186.16      172.86      6.64 o
  -7   4   6       22.34       18.37      1.53 o
  -6   4   6      120.44      123.96      3.95 o
  -5   4   6        1.10        3.44      0.85 o
  -4   4   6      841.22      904.82     19.72 o
  -3   4   6        6.35        5.40      0.80 o
  -2   4   6     2241.76     2174.18     54.38 o
  -1   4   6      141.99      138.37      7.00 o
   0   4   6     1447.73     1498.60     35.64 o
   1   4   6        0.52        2.18      1.28 o
   2   4   6      130.43      139.73      4.43 o
   3   4   6      670.68      683.14     16.90 o
   4   4   6       32.83       31.44      2.10 o
   5   4   6       43.15       42.40      3.49 o
  -8   5   6       74.82       71.07      3.22 o
  -7   5   6       60.36       61.68      2.78 o
  -6   5   6       30.60       31.57      1.88 o
  -5   5   6      130.51      146.63      4.59 o
  -4   5   6       62.46       67.87      2.65 o
  -3   5   6      337.79      344.98      7.70 o
  -2   5   6     1208.75     1165.14     28.92 o
  -1   5   6      322.39      321.45     15.76 o
   0   5   6      172.89      184.10      5.33 o
   1   5   6      464.40      459.57     11.77 o
   2   5   6        0.00        1.52      0.81 o
   3   5   6        0.49        2.64      0.89 o
   4   5   6       81.98       75.52      3.30 o
   5   5   6       14.43       18.63      1.79 o
  -8   6   6       83.24       80.84      4.43 o
  -7   6   6      104.54      118.61      4.28 o
  -6   6   6      306.43      325.61      8.64 o
  -5   6   6      114.23      110.05      3.71 o
  -4   6   6      748.98      794.94     17.46 o
  -3   6   6      182.43      184.36      4.62 o
  -2   6   6     3528.66     3251.71     99.31 o
  -1   6   6       44.05       41.94      2.15 o
   0   6   6       16.31       15.05      1.29 o
   1   6   6        5.27        6.81      1.06 o
   2   6   6      987.82     1048.51     38.13 o
   3   6   6        6.32       11.68      1.49 o
   4   6   6     1466.33     1502.74     41.19 o
   5   6   6        1.89        4.60      2.15 o
  -8   7   6       40.41       40.42      2.28 o
  -7   7   6      615.76      618.01     17.55 o
  -6   7   6     1325.93     1382.62     33.09 o
  -5   7   6      263.24      277.11      7.60 o
  -4   7   6     1229.30     1226.89     26.36 o
  -3   7   6      229.77      222.73      5.37 o
  -2   7   6      151.49      140.21      4.45 o
  -1   7   6      688.65      686.16     30.35 o
   0   7   6      367.71      349.01      9.08 o
   1   7   6       13.15       17.45      2.03 o
   2   7   6       64.21       69.82      2.81 o
   3   7   6      333.25      336.74     10.43 o
   4   7   6      628.68      629.12     17.96 o
   5   7   6       87.42       86.75      3.89 o
  -8   8   6      126.81      127.67      5.12 o
  -7   8   6       10.87       10.44      1.22 o
  -6   8   6      981.19     1076.59     26.01 o
  -5   8   6      330.72      323.51      8.68 o
  -4   8   6      421.96      456.99     10.48 o
  -3   8   6      217.98      211.16      7.52 o
  -2   8   6        0.54        1.55      0.69 o
  -1   8   6       11.81       14.57      1.43 o
   0   8   6       91.22      103.27      3.45 o
   1   8   6      294.98      310.65      9.94 o
   2   8   6     1670.54     1798.51     42.64 o
   3   8   6       58.53       62.84      2.99 o
   4   8   6      629.01      663.40     18.89 o
   5   8   6       24.61       21.21      2.41 o
  -8   9   6        1.01        2.68      1.07 o
  -7   9   6      867.70      834.07     23.33 o
  -6   9   6      153.19      171.94      5.15 o
  -5   9   6      191.67      187.11      5.52 o
  -4   9   6     3084.19     3182.23     74.56 o
  -3   9   6      411.44      430.77     16.12 o
  -2   9   6      583.76      596.26     12.52 o
  -1   9   6       44.16       50.49      2.13 o
   0   9   6      722.10      718.32     17.63 o
   1   9   6      222.58      214.18      9.18 o
   2   9   6        0.54        3.14      1.12 o
   3   9   6      456.62      471.74     13.99 o
   4   9   6      601.61      683.72     19.41 o
   5   9   6      215.63      182.77     16.76 o
  -8  10   6       19.31       17.17      2.15 o
  -7  10   6       18.56       20.81      1.62 o
  -6  10   6      786.13      820.24     20.11 o
  -5  10   6      315.20      338.24     12.19 o
  -4  10   6     3078.61     3113.66     72.98 o
  -3  10   6      375.81      367.66      7.77 o
  -2  10   6     1629.14     1579.85     31.20 o
  -1  10   6       90.86       93.18      3.11 o
   0  10   6        3.14        5.25      0.89 o
   1  10   6      249.60      236.35      6.91 o
   2  10   6        0.36        0.54      0.93 o
   3  10   6      637.34      632.03     18.22 o
   4  10   6       10.83        9.64      1.28 o
   5  10   6       18.10       17.70      2.41 o
  -8  11   6        1.77        1.07      1.34 o
  -7  11   6        2.36        4.11      0.97 o
  -6  11   6        0.41        1.13      0.75 o
  -5  11   6      199.18      201.64      7.91 o
  -4  11   6      648.43      694.53     17.22 o
  -3  11   6      487.11      497.93     11.29 o
  -2  11   6       26.58       32.13      2.00 o
  -1  11   6      102.59      109.10      3.66 o
   0  11   6       29.11       28.88      2.00 o
   1  11   6       47.42       42.21      2.11 o
   2  11   6     1254.47     1179.87     32.83 o
   3  11   6       29.77       37.49      2.36 o
   4  11   6      329.01      357.46     10.74 o
  -7  12   6      152.62      158.60      5.31 o
  -6  12   6       23.91       26.87      1.71 o
  -5  12   6      381.81      400.86     12.54 o
  -4  12   6      998.38     1003.72     28.17 o
  -3  12   6      690.53      718.07     15.83 o
  -2  12   6      326.87      312.72      8.38 o
  -1  12   6      213.28      228.53      6.33 o
   0  12   6       53.20       65.45      2.93 o
   1  12   6      474.77      467.70     21.19 o
   2  12   6      189.70      162.23      5.73 o
   3  12   6       39.06       49.36      2.63 o
   4  12   6      754.42      736.44     20.80 o
   5  12   6       25.53       24.14      2.68 o
  -7  13   6       18.95       19.04      1.53 o
  -6  13   6      477.58      496.22     14.60 o
  -5  13   6      718.02      741.42     18.37 o
  -4  13   6       15.23       27.63      1.55 o
  -3  13   6      584.70      545.83     13.81 o
  -2  13   6       30.24       43.56      1.90 o
  -1  13   6      193.58      216.21      6.10 o
   0  13   6        0.31        2.79      0.97 o
   1  13   6      128.32      136.31      4.28 o
   2  13   6       46.50       63.96      3.09 o
   3  13   6        0.19        0.63      0.97 o
   4  13   6       81.16       89.43      3.51 o
  -7  14   6       24.90       29.44      1.91 o
  -6  14   6       19.83       20.43      1.72 o
  -5  14   6       23.52       27.16      1.75 o
  -4  14   6       14.01       22.65      1.52 o
  -3  14   6      379.52      420.95     10.92 o
  -2  14   6      101.19      110.55      3.28 o
  -1  14   6       88.16       85.84      3.08 o
   0  14   6      170.27      180.88      6.14 o
   1  14   6        2.19        2.41      0.97 o
   2  14   6      287.98      342.24     10.48 o
   3  14   6      162.23      167.58      5.78 o
   4  14   6       66.61       62.41      2.84 o
  -7  15   6      136.53      137.66      4.73 o
  -6  15   6      861.42      910.33     25.60 o
  -5  15   6        2.92        5.20      0.92 o
  -4  15   6      722.92      779.87     17.14 o
  -3  15   6       11.54       20.29      1.57 o
  -2  15   6      166.35      171.94      4.53 o
  -1  15   6      128.80      155.69      4.69 o
   0  15   6        5.58        6.66      1.10 o
   1  15   6       56.36       76.42      4.05 o
   2  15   6        0.21        0.97      0.90 o
   3  15   6      602.07      647.56     18.53 o
   4  15   6        3.89        6.15      1.13 o
  -7  16   6        1.66        3.57      0.90 o
  -6  16   6       76.67       82.55      3.42 o
  -5  16   6     1266.98     1337.43     32.08 o
  -4  16   6        0.09        2.26      0.75 o
  -3  16   6        3.44        4.19      0.89 o
  -2  16   6      236.97      245.88      6.90 o
  -1  16   6      470.80      506.27     12.81 o
   0  16   6      134.22      106.93      4.12 o
   1  16   6      874.77      919.33     33.93 o
   2  16   6       14.39        9.03      1.39 o
   3  16   6      164.49      159.60      5.52 o
   4  16   6       24.85       19.31      1.49 o
  -7  17   6      641.80      623.77     17.55 o
  -6  17   6       33.58       41.90      2.36 o
  -5  17   6     1187.75     1302.41     31.24 o
  -4  17   6      180.71      204.32      5.22 o
  -3  17   6     1271.67     1287.94     37.86 o
  -2  17   6       39.03       58.25      2.44 o
  -1  17   6        6.77        6.38      1.32 o
   0  17   6       53.19       51.18      4.12 o
   1  17   6      122.16      133.35      6.06 o
   2  17   6      647.02      660.38     18.89 o
   3  17   6      240.98      244.20      7.69 o
   4  17   6      131.60      117.96      4.12 o
  -7  18   6      455.16      469.26     13.41 o
  -6  18   6     1762.78     1842.00     50.27 o
  -5  18   6      417.63      457.15     11.76 o
  -4  18   6     1756.75     1813.50     38.40 o
  -3  18   6       37.54       39.85      2.06 o
  -2  18   6      631.57      627.20     15.62 o
  -1  18   6      352.84      362.05      9.45 o
   0  18   6       35.09       43.43      2.21 o
   1  18   6      172.82      177.84      7.49 o
   2  18   6      230.59      219.82      7.17 o
   3  18   6      176.36      178.21      5.93 o
   4  18   6       36.48       33.11      1.91 o
  -7  19   6        0.91        1.69      0.78 o
  -6  19   6      135.96      141.79      4.94 o
  -5  19   6       11.87       14.15      1.27 o
  -4  19   6        1.20        3.96      0.88 o
  -3  19   6        2.30        3.17      0.96 o
  -2  19   6       24.35       32.38      2.13 o
  -1  19   6       27.42       27.67      1.74 o
   0  19   6       53.09       36.73      2.37 o
   1  19   6        6.12        5.10      1.29 o
   2  19   6        0.46        2.46      1.02 o
   3  19   6      126.37      141.99      4.95 o
   4  19   6       24.32       28.60      2.17 o
  -7  20   6       23.52       25.20      1.87 o
  -6  20   6     1312.18     1336.73     36.69 o
  -5  20   6       11.65       13.57      1.36 o
  -4  20   6      691.36      745.43     16.40 o
  -3  20   6        6.68        8.75      1.00 o
  -2  20   6        3.78        1.89      0.79 o
  -1  20   6      113.17      122.95      3.54 o
   0  20   6     1895.41     1632.75     44.75 o
   1  20   6       96.64       98.94      4.83 o
   2  20   6     1090.02     1030.58     39.60 o
   3  20   6       56.71       45.59      2.37 o
   4  20   6      158.84      119.08      5.02 o
  -6  21   6      110.49      111.28      4.09 o
  -5  21   6       68.43       73.46      2.80 o
  -4  21   6        4.66        7.44      1.08 o
  -3  21   6       13.79       22.33      1.48 o
  -2  21   6       72.68       63.72      2.59 o
  -1  21   6       41.72       54.48      2.12 o
   0  21   6      201.93      162.64      5.62 o
   1  21   6      180.75      190.72      7.87 o
   2  21   6      188.06      175.75      7.06 o
   3  21   6       73.21       72.52      4.40 o
   4  21   6        0.31        4.83      1.88 o
  -6  22   6      134.00      148.72      6.29 o
  -5  22   6       13.87       16.47      1.31 o
  -4  22   6      171.99      197.28      5.75 o
  -3  22   6      166.98      174.78      4.64 o
  -2  22   6        8.34        6.01      1.00 o
  -1  22   6       14.47       22.68      1.59 o
   0  22   6        2.25        2.00      0.94 o
   1  22   6        0.99        5.19      1.41 o
   2  22   6        0.96        2.55      1.14 o
   3  22   6       18.41       24.38      1.69 o
  -6  23   6        0.06        0.44      0.93 o
  -5  23   6       87.67       85.27      3.21 o
  -4  23   6       76.12       79.84      2.82 o
  -3  23   6       36.86       40.58      1.85 o
  -2  23   6       79.01       70.50      2.74 o
  -1  23   6     1256.75     1293.82     35.87 o
   0  23   6      342.84      273.27      8.52 o
   1  23   6      238.56      230.55      9.01 o
   2  23   6        0.98        2.62      1.21 o
   3  23   6        0.78        1.52      0.93 o
  -6  24   6      107.74      100.03      3.65 o
  -5  24   6      144.62      142.29      5.81 o
  -4  24   6       69.21       65.19      3.60 o
  -3  24   6       56.22       54.20      2.10 o
  -2  24   6      818.03      774.31     18.94 o
  -1  24   6      417.60      449.88     13.36 o
   0  24   6      208.85      176.61      6.73 o
   1  24   6       76.57       73.98      3.88 o
   2  24   6      110.62      121.07      5.40 o
   3  24   6        6.66        6.57      1.80 o
  -6  25   6       24.98       19.30      1.65 o
  -5  25   6      306.92      289.24     11.46 o
  -4  25   6      127.69      134.29      4.40 o
  -3  25   6      278.20      274.77      6.71 o
  -2  25   6      322.87      278.50      7.54 o
  -1  25   6       75.91       72.13      3.24 o
   0  25   6       16.95       13.89      1.53 o
   1  25   6       82.65       79.34      3.98 o
   2  25   6       65.81       69.15      3.50 o
   3  25   6      113.44      105.94      6.71 o
  -6  26   6        4.25        4.29      2.68 o
  -5  26   6       24.63       28.67      1.88 o
  -4  26   6      271.99      268.43     10.18 o
  -3  26   6       38.50       33.95      1.69 o
  -2  26   6       32.38       24.96      1.96 o
  -1  26   6      126.40      139.90      5.00 o
   0  26   6        0.16        0.62      0.99 o
   1  26   6       87.47       84.29      4.17 o
   2  26   6        5.23        9.75      1.52 o
  -5  27   6       30.82       28.44      1.85 o
  -4  27   6       92.27      102.62      3.60 o
  -3  27   6       42.64       47.03      2.17 o
  -2  27   6        7.21        8.50      1.22 o
  -1  27   6       16.67       21.19      1.74 o
   0  27   6       66.47       66.11      3.04 o
   1  27   6      460.89      453.16     13.16 o
   2  27   6      257.22      237.41      8.91 o
  -5  28   6       11.15       16.14      1.38 o
  -4  28   6        1.32        1.85      0.76 o
  -3  28   6     1128.48     1166.04     27.93 o
  -2  28   6      127.20      150.37      5.31 o
  -1  28   6      713.49      756.77     21.37 o
   0  28   6      703.10      657.18     18.63 o
   1  28   6      314.30      308.44     14.62 o
   2  28   6        3.71        2.96      0.97 o
  -5  29   6       15.27       18.23      1.57 o
  -4  29   6        8.54        6.43      0.92 o
  -3  29   6       64.12       72.21      2.67 o
  -2  29   6      207.02      193.36      5.53 o
  -1  29   6      289.43      309.77      9.44 o
   0  29   6       65.42       60.34      3.23 o
   1  29   6      136.24      122.84      6.17 o
  -4  30   6     1255.76     1166.11     27.73 o
  -3  30   6       26.50       33.08      1.87 o
  -2  30   6     1365.14     1355.78     37.22 o
  -1  30   6        5.24        3.94      1.02 o
   0  30   6        1.11        2.84      0.94 o
   1  30   6      215.05      201.65      7.78 o
  -4  31   6      128.87      144.06      5.50 o
  -3  31   6       26.22       29.02      1.60 o
  -2  31   6      351.36      372.27      9.55 o
  -1  31   6      115.37      107.69      3.97 o
   0  31   6       45.88       39.87      2.16 o
   1  31   6        0.00        1.34      1.34 o
  -4  32   6        7.96        8.07      1.22 o
  -3  32   6       91.88       95.06      3.11 o
  -2  32   6       27.54       24.11      1.50 o
  -1  32   6        4.07        7.08      1.06 o
   0  32   6       12.97       23.18      2.95 o
  -3  33   6       85.16       91.01      3.40 o
  -2  33   6      493.74      459.46     18.97 o
  -1  33   6      170.47      146.67      5.97 o
   0  33   6      189.30      171.35      7.91 o
  -3  34   6       54.87       46.40      3.49 o
  -2  34   6      388.46      391.42     13.84 o
  -1  34   6       45.09       40.68      2.68 o
  -2  35   6        0.44        0.00      1.07 o
  -7   1   7        4.26        5.80      1.21 o
  -6   1   7       22.50       22.73      1.63 o
  -5   1   7       18.96       14.20      1.27 o
  -4   1   7        7.28       11.44      1.56 o
  -3   1   7      936.45      896.28     24.74 o
  -2   1   7     4680.27     4593.20    133.87 o
  -1   1   7      100.06      100.67      3.42 o
   0   1   7     7078.84     7027.76    163.10 o
   1   1   7       80.73       75.82      2.94 o
   2   1   7     1055.37     1137.46     27.36 o
   3   1   7      199.78      185.44      5.61 o
   4   1   7        1.51        2.28      0.95 o
  -7   2   7       26.93       34.70      2.17 o
  -6   2   7       37.63       39.26      2.16 o
  -5   2   7      265.60      264.66      7.17 o
  -4   2   7      193.75      202.26      5.80 o
  -3   2   7       13.98       15.76      1.40 o
  -2   2   7     1137.66     1190.20     33.14 o
  -1   2   7       33.16       39.16      2.40 o
   0   2   7       78.00       81.77      3.04 o
   1   2   7      169.99      168.51      5.06 o
   2   2   7      845.49      886.25     21.56 o
   3   2   7       14.95       10.36      1.13 o
   4   2   7      261.09      224.76     11.80 o
  -7   3   7       95.95       87.48      3.88 o
  -6   3   7      260.43      232.74      7.33 o
  -5   3   7       95.19       97.05      3.32 o
  -4   3   7      664.81      666.30     14.80 o
  -3   3   7      856.63      849.84     20.78 o
  -2   3   7     1717.11     1781.36     60.99 o
  -1   3   7       10.23       12.51      1.60 o
   0   3   7      250.53      246.49     13.63 o
   1   3   7        1.77        4.01      0.97 o
   2   3   7       12.21       13.15      3.04 o
   3   3   7        2.31        1.76      0.90 o
   4   3   7      446.38      474.19     23.33 o
  -7   4   7      756.56      716.24     24.37 o
  -6   4   7        6.98       10.11      1.22 o
  -5   4   7     1216.16     1235.19     28.29 o
  -4   4   7      513.52      516.98     11.70 o
  -3   4   7     1296.82     1348.70     32.28 o
  -2   4   7     1921.58     1963.16     53.78 o
  -1   4   7      485.93      477.85     14.06 o
   0   4   7     2364.02     2437.45     57.39 o
   1   4   7       30.60       29.60      1.83 o
   2   4   7      392.65      428.10     10.96 o
   3   4   7      157.98      170.24      5.62 o
   4   4   7      606.72      630.96     21.62 o
  -7   5   7       24.55       24.69      1.90 o
  -6   5   7       40.88       33.69      2.00 o
  -5   5   7      971.45     1016.17     24.57 o
  -4   5   7       25.86       33.40      1.78 o
  -3   5   7       22.75       23.09      1.67 o
  -2   5   7       41.99       45.95      2.23 o
  -1   5   7        9.82        7.84      1.28 o
   0   5   7      106.81      106.93      5.88 o
   1   5   7       16.84       23.58      1.67 o
   2   5   7       45.37       50.59      2.27 o
   3   5   7       23.10       21.06      1.80 o
   4   5   7      136.35      122.97      5.12 o
  -7   6   7       24.10       22.63      1.79 o
  -6   6   7        4.16        8.68      1.85 o
  -5   6   7       16.59       23.58      1.62 o
  -4   6   7      242.11      226.97      5.73 o
  -3   6   7      550.78      526.01     14.40 o
  -2   6   7        8.87       14.94      1.58 o
  -1   6   7     2434.32     2525.37     69.59 o
   0   6   7       23.24       26.98      3.25 o
   1   6   7     1024.81     1024.15     24.74 o
   2   6   7        3.09        2.47      0.90 o
   3   6   7       69.92       68.73      2.99 o
   4   6   7       45.32       42.78      2.47 o
  -7   7   7        4.02        1.46      1.34 o
  -6   7   7      223.74      234.69      6.40 o
  -5   7   7      904.24      854.25     20.85 o
  -4   7   7      109.76      141.97      3.95 o
  -3   7   7       20.49       17.92      1.84 o
  -2   7   7     2588.77     2727.65     64.07 o
  -1   7   7       27.65       28.83      2.09 o
   0   7   7      615.98      584.00     14.62 o
   1   7   7      689.44      663.31     16.39 o
   2   7   7      108.54       96.69      3.31 o
   3   7   7       44.90       40.66      2.27 o
   4   7   7      293.72      280.10     15.82 o
  -7   8   7       92.01       85.11      3.69 o
  -6   8   7       60.94       63.89      2.50 o
  -5   8   7       33.00       31.53      2.21 o
  -4   8   7       10.86       17.99      1.31 o
  -3   8   7        0.06        0.84      0.79 o
  -2   8   7      567.00      539.17     14.63 o
  -1   8   7        1.40        4.97      1.13 o
   0   8   7     4787.67     5033.98    135.44 o
   1   8   7       43.53       51.45      2.34 o
   2   8   7       31.92       40.35      2.17 o
   3   8   7       55.42       63.58      2.79 o
  -7   9   7       27.07       24.38      1.79 o
  -6   9   7        7.18        5.56      0.92 o
  -5   9   7        0.27        1.28      0.75 o
  -4   9   7        0.53        4.37      0.96 o
  -3   9   7        0.03        2.91      1.59 o
  -2   9   7      142.20      144.62      5.42 o
  -1   9   7     1369.80     1383.98     38.19 o
   0   9   7        7.60       14.90      1.57 o
   1   9   7       32.07       24.70      1.72 o
   2   9   7       85.16       90.45      3.66 o
   3   9   7        0.03        0.89      0.87 o
  -7  10   7      248.69      229.83      8.44 o
  -6  10   7       93.45       90.44      3.10 o
  -5  10   7       41.20       44.67      2.09 o
  -4  10   7       83.98       96.83      3.47 o
  -3  10   7      757.19      756.49     20.83 o
  -2  10   7      365.82      357.96      8.44 o
  -1  10   7      283.79      303.96      9.49 o
   0  10   7       16.20       23.20      2.05 o
   1  10   7        0.16        2.93      0.90 o
   2  10   7      432.25      432.07     12.74 o
   3  10   7      287.47      295.09      8.93 o
  -7  11   7      213.30      194.56      7.30 o
  -6  11   7      621.11      591.17     14.61 o
  -5  11   7       67.45       63.94      2.56 o
  -4  11   7      119.92      118.30      4.63 o
  -3  11   7      107.35       94.70      2.96 o
  -2  11   7      102.61      101.00      3.64 o
  -1  11   7      323.79      330.09     10.16 o
   0  11   7        0.42        1.68      1.02 o
   1  11   7     1836.87     1894.80     71.23 o
   2  11   7       47.32       51.11      2.57 o
   3  11   7        9.05        9.54      1.18 o
  -7  12   7        5.98        8.53      1.22 o
  -6  12   7        0.85        1.17      0.90 o
  -5  12   7      174.88      162.39      4.84 o
  -4  12   7       74.45       81.10      3.66 o
  -3  12   7      195.22      166.19      4.86 o
  -2  12   7      650.82      620.71     13.86 o
  -1  12   7        0.52        1.22      1.23 o
   0  12   7       75.93       58.25      3.42 o
   1  12   7        1.02        1.39      0.84 o
   2  12   7      501.08      502.70     14.60 o
   3  12   7       29.68       27.23      1.75 o
  -7  13   7      198.58      205.18     12.34 o
  -6  13   7      712.27      729.94     20.54 o
  -5  13   7      489.76      531.14     13.37 o
  -4  13   7        1.18        3.19      2.33 o
  -3  13   7       98.82      110.09      3.31 o
  -2  13   7        0.18        2.85      0.78 o
  -1  13   7        0.06        1.52      0.93 o
   0  13   7      417.38      420.84     12.54 o
   1  13   7       75.16       70.92      3.97 o
   2  13   7      475.25      446.35     15.73 o
   3  13   7        4.12        4.40      0.99 o
  -6  14   7       10.56       12.99      2.37 o
  -5  14   7      544.02      552.96     13.84 o
  -4  14   7       34.70       35.30      3.33 o
  -3  14   7     1120.31     1111.12     27.25 o
  -2  14   7       25.96       14.71      1.36 o
  -1  14   7       61.80       48.55      2.62 o
   0  14   7       23.11       28.38      2.05 o
   1  14   7        3.72        6.28      2.15 o
   2  14   7      301.57      308.30      9.34 o
   3  14   7       78.46       77.67      4.43 o
  -6  15   7      284.89      271.43      8.25 o
  -5  15   7      179.04      180.60      5.21 o
  -4  15   7        0.66        4.07      1.53 o
  -3  15   7      299.81      332.01     10.65 o
  -2  15   7       50.74       69.38      2.44 o
  -1  15   7       11.42       13.10      1.29 o
   0  15   7        4.26        3.42      1.02 o
   1  15   7      171.95      179.27      7.49 o
   2  15   7       76.82       88.71      3.56 o
   3  15   7        9.68        9.99      1.13 o
  -6  16   7       44.13       47.95      2.58 o
  -5  16   7      685.30      708.60     19.43 o
  -4  16   7     1083.51     1099.87     30.81 o
  -3  16   7      481.95      502.89     12.80 o
  -2  16   7       98.14       99.78      3.59 o
  -1  16   7      211.53      223.43      6.27 o
   0  16   7      108.63      131.35      4.75 o
   1  16   7       31.06       33.55      2.63 o
   2  16   7        2.62        2.40      0.87 o
   3  16   7      143.42      153.35      8.58 o
  -6  17   7      311.37      286.20     10.18 o
  -5  17   7       36.62       46.47      2.56 o
  -4  17   7      304.96      272.53     11.72 o
  -3  17   7      120.92      119.35      3.90 o
  -2  17   7      323.80      278.93      6.71 o
  -1  17   7      708.24      690.58     17.03 o
   0  17   7      439.85      397.21     14.51 o
   1  17   7        9.08       15.55      2.01 o
   2  17   7       58.51       41.86      2.75 o
   3  17   7       49.14       39.46      2.47 o
  -6  18   7      195.47      168.78      7.88 o
  -5  18   7       20.83       19.39      1.69 o
  -4  18   7      273.27      306.50      8.20 o
  -3  18   7      411.74      415.79     10.72 o
  -2  18   7        1.57        2.86      1.07 o
  -1  18   7       49.22       51.52      2.26 o
   0  18   7       24.21       22.38      2.17 o
   1  18   7      339.82      329.65     12.23 o
   2  18   7       63.92       70.00      3.69 o
  -6  19   7      154.52      135.83      5.78 o
  -5  19   7        0.05        0.89      0.87 o
  -4  19   7      320.06      316.16     10.74 o
  -3  19   7      219.23      218.49      6.16 o
  -2  19   7      178.81      154.57      4.69 o
  -1  19   7        8.16        5.79      0.92 o
   0  19   7     1014.67      937.39     32.15 o
   1  19   7      128.99      111.76      5.02 o
   2  19   7       61.32       55.14      3.12 o
  -6  20   7       40.05       49.66      3.09 o
  -5  20   7        4.62        5.40      1.33 o
  -4  20   7      149.87      156.59      4.68 o
  -3  20   7        0.94        3.04      0.86 o
  -2  20   7       21.03       16.48      1.36 o
  -1  20   7        4.99        4.72      0.93 o
   0  20   7      318.17      328.76     12.14 o
   1  20   7        0.20        1.37      1.21 o
   2  20   7      551.19      544.19     26.55 o
  -5  21   7        8.19        5.15      1.41 o
  -4  21   7       76.10       64.01      2.49 o
  -3  21   7      127.60      113.13      4.27 o
  -2  21   7      610.65      531.59     13.34 o
  -1  21   7      347.06      330.62     15.13 o
   0  21   7      658.75      612.41     17.50 o
   1  21   7       52.82       51.65      3.03 o
   2  21   7      163.66      153.62      6.16 o
  -5  22   7      114.79      110.66      5.02 o
  -4  22   7       17.82       17.18      1.31 o
  -3  22   7        9.51       14.70      1.25 o
  -2  22   7       51.14       45.18      2.06 o
  -1  22   7      250.05      225.71     10.59 o
   0  22   7        0.23        1.32      0.87 o
   1  22   7       13.82       12.43      1.52 o
   2  22   7       23.75       16.82      1.60 o
  -5  23   7       15.16       13.12      1.60 o
  -4  23   7       20.71       19.40      1.35 o
  -3  23   7      113.68      119.13      3.74 o
  -2  23   7       77.04       78.06      2.83 o
  -1  23   7       80.56       82.49      3.40 o
   0  23   7       68.36       61.98      3.72 o
   1  23   7      169.19      167.20      5.47 o
  -5  24   7      195.36      187.53      7.40 o
  -4  24   7      168.63      162.01      5.36 o
  -3  24   7      108.07      105.57      3.41 o
  -2  24   7        3.38        2.37      0.86 o
  -1  24   7       21.15       20.20      1.58 o
   0  24   7       74.60       94.14      4.54 o
   1  24   7        0.55        2.72      0.87 o
  -4  25   7      106.01      100.84      4.74 o
  -3  25   7        6.54        5.14      0.86 o
  -2  25   7      231.46      203.11      8.61 o
  -1  25   7       35.31       32.40      2.04 o
   0  25   7      185.91      163.14      6.63 o
   1  25   7        1.56        1.41      1.03 o
  -4  26   7      123.11      134.53      4.58 o
  -3  26   7       10.52       13.47      1.32 o
  -2  26   7       60.51       61.36      4.03 o
  -1  26   7      295.00      277.70     14.07 o
   0  26   7        0.00        1.07      1.48 o
   1  26   7      255.86      226.90     11.80 o
  -4  27   7      146.39      138.18      5.78 o
  -3  27   7        0.02        1.19      0.87 o
  -2  27   7       19.85       19.15      1.29 o
  -1  27   7       63.17       63.05      4.55 o
   0  27   7       76.08       55.34      3.02 o
  -3  28   7      121.39      124.22      5.07 o
  -2  28   7        4.87       13.86      1.50 o
  -1  28   7       16.60       18.28      1.57 o
   0  28   7       47.84       54.18      4.02 o
  -3  29   7       80.54       69.64      7.24 o
  -2  29   7       17.85       25.66      1.67 o
  -1  29   7       21.08       23.33      2.41 o
  -2  30   7       40.42       49.35      3.75 o
  -1  30   7       93.59       91.99      6.71 o
  -6   0   8      128.57      124.98      6.97 o
  -5   0   8       23.09       19.06      2.15 o
  -4   0   8     1188.28     1196.47     57.40 o
  -3   0   8     1236.37     1324.94     63.56 o
  -2   0   8      188.54      194.72     11.53 o
  -1   0   8        3.39        6.71      2.15 o
   0   0   8       81.94       86.65      5.77 o
   1   0   8        1.31        2.01      1.14 o
   2   0   8       63.48       54.63      2.93 o
  -6   1   8       91.04       85.10      3.69 o
  -5   1   8       10.00        8.35      1.87 o
  -4   1   8       25.92       25.33      2.36 o
  -3   1   8       87.46       97.91      4.93 o
  -2   1   8     1085.07     1126.47     38.50 o
  -1   1   8      492.48      542.32     19.44 o
   0   1   8       37.68       39.65      1.97 o
   1   1   8       27.78       23.81      1.51 o
   2   1   8        0.99        2.29      0.73 o
  -6   2   8       26.35       30.12      2.01 o
  -5   2   8      267.00      269.59      7.07 o
  -4   2   8      287.63      303.30     11.38 o
  -3   2   8      162.09      183.43      7.68 o
  -2   2   8       33.90       42.63      3.03 o
  -1   2   8       26.14       21.92      4.96 o
   0   2   8       86.68       92.27      3.18 o
   1   2   8       12.62       12.92      1.13 o
   2   2   8      168.19      149.91      4.26 o
  -6   3   8        2.01        3.58      1.03 o
  -5   3   8       89.86       94.01      3.04 o
  -4   3   8       59.68       80.87      4.96 o
  -3   3   8      142.15      161.44      6.92 o
  -2   3   8       73.47       84.22      4.36 o
  -1   3   8       94.44       99.94      3.41 o
   0   3   8        0.04        0.95      0.87 o
   1   3   8       26.10       24.98      1.54 o
   2   3   8       32.11       37.63      2.01 o
  -6   4   8        8.53        7.28      1.14 o
  -5   4   8       63.40       54.95      2.47 o
  -4   4   8        4.28        4.27      1.61 o
  -3   4   8       82.25      109.70      5.31 o
  -2   4   8        4.98       11.36      1.39 o
  -1   4   8      289.49      317.62     10.53 o
   0   4   8      389.16      414.34     12.28 o
   1   4   8       55.28       59.61      2.27 o
   2   4   8      166.92      160.80      5.16 o
  -6   5   8        0.76        0.00      1.07 o
  -5   5   8      203.22      201.41      7.27 o
  -4   5   8      124.65      123.19      6.05 o
  -3   5   8       65.35       56.19      2.84 o
  -2   5   8      337.57      351.55     14.81 o
  -1   5   8      168.40      159.67      4.82 o
   0   5   8       25.14       23.94      1.80 o
   1   5   8      239.49      251.09      6.70 o
   2   5   8      240.61      210.28      6.50 o
  -6   6   8       77.11       62.22      4.29 o
  -5   6   8        4.17        2.95      1.14 o
  -4   6   8     2187.49     2069.65     48.64 o
  -3   6   8        0.03        0.71      0.97 o
  -2   6   8       10.99       15.34      1.60 o
  -1   6   8       99.27       99.59      3.44 o
   0   6   8        3.63        7.60      1.18 o
   1   6   8      145.91      144.73      4.25 o
   2   6   8      236.07      208.57      8.81 o
  -6   7   8        0.99        1.34      1.34 o
  -5   7   8        9.82       12.84      1.60 o
  -4   7   8      373.62      371.41      9.58 o
  -3   7   8      208.81      196.67      6.55 o
  -2   7   8       26.04       26.42      2.00 o
  -1   7   8      587.83      591.13     14.75 o
   0   7   8       59.22       59.68      2.73 o
   1   7   8      115.28      104.60      3.87 o
   2   7   8        3.51        6.80      1.22 o
  -6   8   8       30.08       27.63      2.68 o
  -5   8   8       72.73       65.63      2.93 o
  -4   8   8      184.59      179.02      5.16 o
  -3   8   8      142.64      146.29      5.78 o
  -2   8   8        3.09        8.35      1.28 o
  -1   8   8      288.41      300.96      8.56 o
   0   8   8       20.36       21.22      1.69 o
   1   8   8      288.12      264.86      8.44 o
   2   8   8       72.41       55.91      2.93 o
  -5   9   8       45.37       49.37      2.47 o
  -4   9   8      285.63      283.88      8.77 o
  -3   9   8      704.02      683.37     19.56 o
  -2   9   8       39.34       40.29      2.06 o
  -1   9   8       21.31       27.63      1.82 o
   0   9   8      314.12      326.31      9.86 o
   1   9   8       15.14       15.18      1.39 o
   2   9   8      148.04      131.12      5.40 o
  -5  10   8        0.36        0.56      0.88 o
  -4  10   8      249.87      224.26      7.17 o
  -3  10   8      122.40       99.90      3.97 o
  -2  10   8      101.41       89.45      3.17 o
  -1  10   8      529.98      481.01     12.23 o
   0  10   8        0.00        1.29      0.82 o
   1  10   8        7.75        2.90      1.03 o
   2  10   8       94.65       78.01     11.94 o
  -5  11   8      146.66      151.57      5.11 o
  -4  11   8       18.46       25.16      1.88 o
  -3  11   8        1.59        1.73      0.97 o
  -2  11   8      699.24      678.00     16.69 o
  -1  11   8       53.28       50.96      2.26 o
   0  11   8       25.06       28.43      1.91 o
   1  11   8       20.90       26.43      2.17 o
   2  11   8       13.80       13.14      2.41 o
  -5  12   8       16.00       18.11      1.49 o
  -4  12   8      385.60      364.70     10.89 o
  -3  12   8        0.42        0.30      0.90 o
  -2  12   8      172.97      151.87      4.55 o
  -1  12   8       12.54       10.59      1.13 o
   0  12   8       23.92       33.39      1.77 o
   1  12   8      103.78       93.85      4.26 o
  -5  13   8       91.20       89.64      3.50 o
  -4  13   8        0.00        1.41      0.90 o
  -3  13   8      166.59      143.78      7.90 o
  -2  13   8       22.18       21.27      1.47 o
  -1  13   8        0.41        0.77      0.73 o
   0  13   8        8.78       12.75      1.17 o
   1  13   8       46.60       44.84      3.75 o
  -5  14   8       61.56       57.26      2.57 o
  -4  14   8        0.06        0.82      0.87 o
  -3  14   8      115.77      117.86      4.37 o
  -2  14   8      319.37      339.64     11.96 o
  -1  14   8       86.43       87.96      3.01 o
   0  14   8        0.15        2.00      0.79 o
   1  14   8      353.76      331.51     12.04 o
  -5  15   8      203.35      200.29      7.59 o
  -4  15   8        2.70        4.49      1.01 o
  -3  15   8        0.29        2.14      0.90 o
  -2  15   8      414.74      365.50     13.55 o
  -1  15   8      114.81      113.73      3.58 o
   0  15   8        2.40        8.69      1.35 o
   1  15   8      138.87      152.64      6.07 o
  -5  16   8       62.91       54.98      4.02 o
  -4  16   8       77.16       74.38      3.08 o
  -3  16   8       18.47       23.13      1.79 o
  -2  16   8       13.35       12.58      1.11 o
  -1  16   8       33.61       31.71      1.74 o
   0  16   8      126.04      125.18      4.37 o
   1  16   8        3.16        2.15      0.82 o
  -4  17   8       18.72       20.17      1.82 o
  -3  17   8      319.63      307.73     18.54 o
  -2  17   8       86.97       95.83      3.60 o
  -1  17   8        0.40        0.00      0.70 o
   0  17   8       32.54       46.45      2.26 o
   1  17   8        8.34        7.78      1.61 o
  -4  18   8        0.68        2.15      0.87 o
  -3  18   8       52.94       43.68      1.95 o
  -2  18   8       56.75       46.60      2.36 o
  -1  18   8        5.05       11.92      1.74 o
   0  18   8        0.01        0.45      0.77 o
  -4  19   8       30.40       37.79      4.43 o
  -3  19   8        8.50        6.57      0.89 o
  -2  19   8        1.13        3.53      0.90 o
  -1  19   8      106.72       97.48      4.52 o
   0  19   8        9.95       14.89      1.60 o
  -3  20   8       16.25        9.06      1.41 o
  -2  20   8        2.29        0.62      0.82 o
  -1  20   8      102.28       94.52      4.24 o
   0  20   8       60.18       75.75      3.67 o
  -3  21   8       41.24       44.25      4.02 o
  -2  21   8      340.07      299.50     13.68 o
  -1  21   8      108.38      117.21      7.24 o
  -3  22   8       18.83       17.70      3.49 o
  -2  22   8      114.62       98.13      9.25 o
  -1  22   8       51.91       60.54      3.47 o
  -3   1   9       79.78       72.01      3.60 o
  -2   1   9       41.00       38.13      5.10 o
  -1   1   9        0.51        1.88      0.95 o
  -3   2   9        2.98        8.04      1.74 o
  -2   2   9      108.05       96.95      4.45 o
  -1   2   9      131.24      146.00      5.97 o
  -3   3   9        6.52       10.04      1.41 o
  -2   3   9       90.73       85.16      3.98 o
  -1   3   9       87.85       87.44      5.63 o
  -3   4   9      178.53      192.42      7.75 o
  -2   4   9       85.00       64.07      3.31 o
  -1   4   9       30.35       31.52      2.28 o
  -3   5   9        4.23        6.44      1.61 o
  -2   5   9      763.30      758.75     25.98 o
  -1   5   9       10.59        8.45      1.33 o
  -3   6   9       12.22       13.68      2.15 o
  -2   6   9      189.52      203.92      7.87 o
  -1   6   9      403.76      345.18     18.77 o
  -3   7   9       38.06       35.67      3.49 o
  -2   7   9        4.58        6.97      1.61 o
  -3   8   9      536.81      378.44     20.12 o
  -2   8   9      208.37      182.11     10.19 o
 
