# Supplementary material for: Crystal structures of 3-fluoro-N-[2-(tri­fluoro­meth­yl)phen­yl]benzamide, 3-bromo-N-[2-(tri­fluoro­meth­yl)phen­yl]benzamide and 3-iodo-N-[2-(tri­fluoro­meth­yl)phen­yl]benzamide
Source: Acta Crystallogr E Crystallogr Commun. 2016 May 17;72(Pt 6):819–23. doi: 10.1107/S2056989016007866 (PMC4908555; doi:10.1107/S2056989016007866)
Supplement: Supplementary file 3 [file e-72-00819-IIsup3.hkl]

#
# h,k,l, Fc-squared, Fo-squared, sigma(Fo-squared) and status flag
#
data_II
_shelx_title ' 2ba5_0m in P2(1)/n'
_shelx_refln_list_code          4
_shelx_F_calc_maximum      233.71
_exptl_crystal_F_000       680.00
_reflns_d_resolution_high  0.8547
 
loop_
 _symmetry_equiv_pos_as_xyz
 'x, y, z'
 '-x+1/2, y+1/2, -z+1/2'
 '-x, -y, -z'
 'x-1/2, -y-1/2, z-1/2'
 
_cell_length_a    12.9456
_cell_length_b     4.7377
_cell_length_c    21.9025
_cell_angle_alpha  90.000
_cell_angle_beta  104.770
_cell_angle_gamma  90.000
 
_shelx_F_squared_multiplier     1.000
 
loop_
 _refln_index_h
 _refln_index_k
 _refln_index_l
 _refln_F_squared_calc
 _refln_F_squared_meas
 _refln_F_squared_sigma
 _refln_observed_status
   2   0   0      884.71      966.36     28.71 o
   4   0   0    26214.21    31498.88   1164.14 o
   6   0   0    14847.89    15089.28    459.87 o
   8   0   0      231.98      205.53     13.05 o
  10   0   0     1236.78     1189.03     40.25 o
  12   0   0      101.75       94.19     10.40 o
  14   0   0      371.34      321.94     20.18 o
   2   1   0     1812.70     2004.91    101.82 o
   3   1   0      662.97      736.00     23.48 o
   4   1   0     4565.65     4949.76    154.54 o
   5   1   0     3103.18     3397.57    109.46 o
   6   1   0     1725.67     1614.09     42.83 o
   7   1   0       55.98       62.86      4.60 o
   8   1   0     6611.17     6332.14    149.98 o
   9   1   0       55.88       42.26      4.44 o
  10   1   0       49.43       55.65      7.03 o
  11   1   0        0.74        0.00      4.10 o
  12   1   0     2247.65     2225.13     62.34 o
  13   1   0      121.62      126.32      8.91 o
  14   1   0      448.13      376.79     16.66 o
   3   2   0      371.86      402.20     36.27 o
   4   2   0     5186.93     4712.23    126.62 o
   5   2   0      660.05      565.34     12.91 o
   6   2   0     2013.48     1823.28     38.26 o
   7   2   0      210.44      202.69      7.24 o
   8   2   0     2502.81     2503.72     56.07 o
   9   2   0      516.89      512.75     13.40 o
  10   2   0     1820.38     1823.88     42.33 o
  11   2   0       79.93       89.49      6.50 o
  12   2   0        0.56        2.26      3.78 o
  13   2   0      248.36      218.02      9.44 o
   1   3   0      308.12      273.64      7.84 o
   2   3   0     7066.31     6697.61    144.14 o
   3   3   0     3228.32     3164.75     76.48 o
   4   3   0       19.97       18.64      2.88 o
   5   3   0        5.65        9.21      2.77 o
   6   3   0     2000.57     2056.77     51.85 o
   7   3   0       36.07       40.62      7.12 o
   8   3   0      506.43      530.07     18.13 o
   9   3   0      510.62      519.18     17.81 o
  10   3   0       54.13       51.67      5.91 o
  11   3   0       35.09       33.65      4.67 o
  12   3   0      548.92      521.47     23.17 o
   0   4   0       66.76       75.02      9.58 o
   1   4   0     1367.44     1336.77     34.35 o
   2   4   0     1129.24     1163.18     36.47 o
   3   4   0      129.38      127.50      7.87 o
   4   4   0      568.70      543.89     32.79 o
   5   4   0     1407.08     1435.22     42.34 o
   6   4   0      427.87      480.96     38.96 o
   7   4   0      129.47      147.94     16.86 o
   8   4   0        2.47        2.57      5.09 o
   9   4   0      597.25      606.95     26.99 o
  10   4   0      267.80      260.92     20.36 o
   1   5   0        2.11        0.00     20.05 o
   2   5   0      597.69      553.96    100.23 o
   3   5   0       36.01       38.18      9.55 o
   4   5   0      234.87      241.83     19.09 o
   5   5   0        0.05        0.00      5.73 o
   6   5   0       80.50       70.64      9.55 o
 -13   0   1     1670.09     1533.12     62.06 o
 -11   0   1     2449.15     2454.22    140.96 o
  -9   0   1     1561.59     1318.27    126.64 o
  -7   0   1     1238.82     1240.86     45.18 o
  -5   0   1     4421.68     4607.81    178.20 o
  -3   0   1     1078.96     1278.85     36.98 o
   3   0   1     6084.16     6765.07    179.78 o
   5   0   1     8580.41     9215.61    348.07 o
   7   0   1     2741.91     2637.78     87.81 o
   9   0   1     5530.37     5730.93    221.45 o
  11   0   1     1758.93     1657.89     58.37 o
  13   0   1      108.70       98.97     10.23 o
 -14   1   1      335.89      274.37     11.19 o
 -13   1   1     1231.98     1227.84     36.10 o
 -12   1   1       26.38       26.58      5.13 o
 -11   1   1      790.15      764.50     21.77 o
 -10   1   1       87.72       92.00      6.65 o
  -9   1   1      185.59      167.48      7.81 o
  -8   1   1      642.32      610.69     19.31 o
  -7   1   1     6721.46     6167.75    147.71 o
  -6   1   1        2.91        6.65      5.73 o
  -5   1   1       56.55      111.93     17.27 o
  -4   1   1     3242.54     3739.70    117.79 o
  -3   1   1     2189.51     2463.91     55.24 o
  -2   1   1       67.27       51.05      6.71 o
   2   1   1    11512.57    13340.99    349.14 o
   3   1   1     6680.55     6978.93    151.12 o
   4   1   1      367.55      398.46     18.00 o
   5   1   1       43.38       42.05      7.06 o
   6   1   1       49.36       64.65      4.60 o
   7   1   1     2209.08     2004.54     45.54 o
   8   1   1      920.12      905.17     24.16 o
   9   1   1     1534.21     1537.89     39.19 o
  10   1   1      117.53      125.60      8.59 o
  11   1   1      266.15      275.94     12.26 o
  12   1   1       84.95       85.41      6.90 o
  13   1   1     1143.64     1077.03     29.50 o
  14   1   1       88.05       62.52      7.20 o
 -13   2   1       27.70       21.14      4.87 o
 -12   2   1        2.44        2.65      3.45 o
 -11   2   1     1856.35     1801.63     41.77 o
 -10   2   1      627.44      623.49     16.93 o
  -9   2   1     1918.70     1863.15     39.78 o
  -8   2   1       27.98       33.63      7.84 o
  -7   2   1      653.92      663.61     16.07 o
  -6   2   1        1.00        5.12      2.20 o
  -5   2   1     6985.09     6285.27    117.74 o
  -4   2   1     3274.56     3261.01     89.03 o
  -3   2   1     1227.02     1168.41     75.09 o
   3   2   1       22.61       42.00     14.64 o
   4   2   1     1027.06      927.09     22.57 o
   5   2   1     2129.21     1937.67     38.26 o
   6   2   1      693.29      667.35     17.11 o
   7   2   1     1509.59     1431.20     36.20 o
   8   2   1       45.47       47.71      3.96 o
   9   2   1      117.70      120.90      6.56 o
  10   2   1       43.68       44.06      4.76 o
  11   2   1     1296.25     1272.48     33.01 o
  12   2   1      134.22      157.70      8.39 o
  13   2   1        3.64        5.57      3.75 o
 -12   3   1      287.31      229.78     10.77 o
 -11   3   1      227.76      191.20     14.78 o
 -10   3   1      202.27      184.41     11.02 o
  -9   3   1      756.92      757.51     21.29 o
  -8   3   1      707.94      727.08     21.58 o
  -7   3   1      907.89      877.78     24.77 o
  -6   3   1      140.90      140.09      6.75 o
  -5   3   1       67.53       73.34      4.82 o
  -4   3   1      454.16      446.08     13.55 o
  -3   3   1     1786.77     1703.92     38.55 o
  -2   3   1      324.75      347.31     27.79 o
  -1   3   1       11.39       25.16      3.85 o
   0   3   1      212.75      209.74      6.57 o
   1   3   1      313.41      276.76      7.85 o
   2   3   1     1322.38     1259.95     32.05 o
   3   3   1     1962.42     1948.07     43.87 o
   4   3   1      100.82       95.23      5.17 o
   5   3   1      367.93      381.33     11.49 o
   6   3   1     2002.88     2114.61     53.35 o
   7   3   1     5963.90     6251.49    149.45 o
   8   3   1     1553.99     1661.14     47.17 o
   9   3   1      706.94      738.99     23.24 o
  10   3   1      293.73      296.21     11.85 o
  11   3   1      778.21      729.64     32.17 o
  12   3   1      644.50      619.78     26.32 o
 -10   4   1      951.50      878.86     51.55 o
  -9   4   1      468.05      469.38     22.27 o
  -8   4   1      119.60      123.28     10.57 o
  -7   4   1      356.67      426.86     63.96 o
  -6   4   1     1086.79     1097.88     75.73 o
  -5   4   1     1584.93     1657.85     55.54 o
  -4   4   1     2181.21     2214.70     70.73 o
  -3   4   1      157.50      157.47      8.48 o
  -2   4   1       21.49       29.97      9.02 o
  -1   4   1      536.42      557.39     16.35 o
   0   4   1     1311.47     1320.73     31.34 o
   1   4   1      595.67      582.42     17.35 o
   2   4   1      456.43      463.41     16.42 o
   3   4   1      434.36      439.08     16.07 o
   4   4   1      311.89      314.37     13.39 o
   5   4   1       69.36       87.95     14.28 o
   6   4   1       31.69       31.05      6.25 o
   7   4   1      118.35      111.48      8.13 o
   8   4   1        6.15        3.47      3.87 o
   9   4   1      309.79      306.21     13.53 o
  -6   5   1      621.74      544.11     33.73 o
  -5   5   1      128.50      117.10     12.73 o
  -4   5   1        2.59        8.06     12.41 o
  -3   5   1      125.84      107.77     14.60 o
  -2   5   1     1586.02     1503.18     50.25 o
  -1   5   1      299.56      297.66     18.98 o
   0   5   1       21.72       17.94      7.32 o
   1   5   1       21.75       21.00      8.27 o
   2   5   1      847.57      851.49     50.27 o
   3   5   1      509.43      534.57     33.73 o
   4   5   1      410.64      430.20     28.64 o
   5   5   1      129.60      112.00     12.09 o
   6   5   1      149.67      137.46     13.36 o
 -14   0   2     1051.87      975.55     40.88 o
 -12   0   2      315.83      340.89     19.74 o
 -10   0   2     4429.42     4248.54    231.01 o
  -8   0   2     8095.77     8115.69    703.85 o
  -6   0   2     8427.28     8860.83    336.37 o
  -4   0   2     2148.44     2423.34    108.16 o
  -2   0   2     5217.35     5838.48    154.01 o
   2   0   2     2680.52     3218.16    100.06 o
   4   0   2     3252.73     3533.42    137.70 o
   6   0   2      441.40      351.30     17.65 o
   8   0   2      819.53      874.85     36.19 o
  10   0   2     2556.65     2460.75     78.47 o
  12   0   2      213.38      222.96     27.05 o
 -14   1   2      265.20      227.56     11.57 o
 -13   1   2       45.55       43.22      5.60 o
 -12   1   2     1833.41     1774.85     40.98 o
 -11   1   2      433.87      411.89     13.72 o
 -10   1   2      325.36      322.20     11.54 o
  -9   1   2      711.14      746.28     25.14 o
  -8   1   2     3307.76     3158.79     85.35 o
  -7   1   2      739.75      810.30     37.24 o
  -6   1   2     3201.47     2843.92     64.64 o
  -5   1   2      146.96      129.17     11.24 o
  -4   1   2     3224.84     3733.48    164.42 o
  -3   1   2      412.47      457.50     12.82 o
  -2   1   2    27923.61    31555.61    949.90 o
  -1   1   2      667.83      903.03     60.14 o
   1   1   2        0.53        3.18      2.70 o
   2   1   2    54622.37    60762.48   1414.36 o
   3   1   2     4562.61     4895.30    117.42 o
   4   1   2     2186.96     2373.14     77.73 o
   5   1   2      179.78      178.24     11.24 o
   6   1   2     2907.05     2601.96     55.00 o
   7   1   2     1326.41     1245.78     28.87 o
   8   1   2     8783.06     8589.80    184.50 o
   9   1   2      102.44      109.21      7.77 o
  10   1   2      275.84      285.51     12.46 o
  11   1   2        9.21       14.84      4.57 o
  12   1   2      566.90      550.17     16.87 o
  13   1   2       40.78       35.60      4.37 o
 -13   2   2       15.76       13.81      3.76 o
 -12   2   2       16.81       21.91      4.06 o
 -11   2   2      176.57      187.82      9.64 o
 -10   2   2     1716.58     1714.50     40.04 o
  -9   2   2       74.55       84.30      5.56 o
  -8   2   2       56.97       61.11      6.50 o
  -7   2   2      744.69      728.36     17.32 o
  -6   2   2     3037.59     2835.48     57.99 o
  -5   2   2     2995.54     2881.29     59.48 o
  -4   2   2     5299.79     5069.93    145.59 o
  -3   2   2      406.22      422.56     36.91 o
   2   2   2     3425.70     3650.34    200.46 o
   3   2   2      533.35      599.48     47.73 o
   4   2   2     3005.30     2627.55     48.09 o
   5   2   2     1456.02     1339.27     29.42 o
   6   2   2     4484.16     4224.38     92.35 o
   7   2   2       26.33       31.98      3.60 o
   8   2   2      354.57      348.61     11.71 o
   9   2   2      576.84      617.38     18.20 o
  10   2   2     2009.00     1992.02     49.97 o
  11   2   2     1086.08     1088.19     32.37 o
  12   2   2      121.45      109.10      6.99 o
  13   2   2        6.06        8.90      5.70 o
 -12   3   2     1241.13     1147.93     37.60 o
 -11   3   2      501.82      541.28     20.58 o
 -10   3   2        2.96        6.28      4.58 o
  -9   3   2      134.97      155.84      9.00 o
  -8   3   2     1125.84     1155.21     31.30 o
  -7   3   2     1448.54     1395.47     42.62 o
  -6   3   2     2928.95     3025.60     67.43 o
  -5   3   2      875.87      868.02     23.60 o
  -4   3   2     2544.09     2557.81     65.60 o
  -3   3   2      753.64      707.02     17.65 o
  -2   3   2     2485.12     2380.75     63.61 o
  -1   3   2      204.71      157.74      5.73 o
   0   3   2      165.18      140.98      5.62 o
   1   3   2        1.73        3.36      2.40 o
   2   3   2     1808.33     1553.50     41.79 o
   3   3   2      735.74      677.37     17.15 o
   4   3   2     1079.60     1051.04     25.29 o
   5   3   2        0.42        1.12      2.79 o
   6   3   2      836.04      877.80     27.74 o
   7   3   2      572.90      607.94     24.65 o
   8   3   2        7.29       10.67      3.65 o
   9   3   2      372.55      375.58     13.80 o
  10   3   2      134.50      150.17     11.02 o
  11   3   2       67.96       61.37      5.08 o
 -10   4   2      177.24      218.60     13.05 o
  -9   4   2      205.52      226.12     17.18 o
  -8   4   2       91.40       84.64     12.73 o
  -7   4   2      412.42      483.60     41.05 o
  -6   4   2        6.63        3.04     18.77 o
  -5   4   2        4.41       16.78      6.09 o
  -4   4   2     3188.05     3228.08    111.06 o
  -3   4   2      249.81      257.95     13.35 o
  -2   4   2       13.35       17.99      4.05 o
  -1   4   2       54.65       51.39      6.10 o
   0   4   2     1285.63     1231.85     32.67 o
   1   4   2      217.84      213.73      9.43 o
   2   4   2      553.09      572.62     19.44 o
   3   4   2        6.35       10.15      4.13 o
   4   4   2      524.35      550.29     33.99 o
   5   4   2      322.63      329.13     17.98 o
   6   4   2      728.23      779.85     26.01 o
   7   4   2       30.88       31.24      4.51 o
   8   4   2       40.56       47.05      4.74 o
   9   4   2      392.54      357.98     28.64 o
  -6   5   2       51.03       42.64      8.91 o
  -5   5   2      190.89      150.19     15.27 o
  -4   5   2        5.61        6.75      6.62 o
  -3   5   2      917.20      864.17     31.48 o
  -2   5   2       35.47       18.14     23.23 o
  -1   5   2      442.66      444.39     18.40 o
   0   5   2       64.09       60.73      6.96 o
   1   5   2      718.57      736.34     31.27 o
   2   5   2       58.54       77.14      7.41 o
   3   5   2     1063.24     1060.36     88.46 o
   4   5   2        5.47        0.00      6.36 o
   5   5   2       36.40       34.37      7.64 o
 -13   0   3        1.98        0.00      6.11 o
 -11   0   3     1053.39      980.28     87.82 o
  -9   0   3     3084.59     2989.21    233.24 o
  -7   0   3       63.45       85.66      7.18 o
  -5   0   3     9817.72    11022.53    413.99 o
  -3   0   3    13021.77    14444.98    378.81 o
  -1   0   3     6198.23     6446.34    364.72 o
   1   0   3    40813.29    46625.13   1213.84 o
   3   0   3    10807.67    12141.05    369.38 o
   5   0   3     5694.21     5686.39    219.59 o
   7   0   3     3333.23     3192.06    153.92 o
   9   0   3     1509.14     1556.30     76.57 o
  11   0   3     1579.85     1548.37     51.13 o
  13   0   3       52.25       53.46     12.73 o
 -14   1   3       20.23       25.73      4.62 o
 -13   1   3     2540.91     2493.04     62.24 o
 -12   1   3       52.78       58.71      5.56 o
 -11   1   3     2113.21     2011.69     50.64 o
 -10   1   3       77.56       85.92      6.16 o
  -9   1   3     2572.37     2626.79     71.98 o
  -8   1   3      123.44      110.08     10.38 o
  -7   1   3     4935.85     4292.82     88.75 o
  -6   1   3     5599.75     5867.98    169.66 o
  -5   1   3      706.06      852.88     33.09 o
  -4   1   3     1188.93     1429.02     48.92 o
  -3   1   3     6534.64     7020.80    168.11 o
  -2   1   3     1866.26     2311.74     63.39 o
  -1   1   3      131.96      142.33      8.97 o
   0   1   3        1.19        0.00      2.44 o
   1   1   3      447.48      530.08     16.70 o
   2   1   3     6400.65     7237.75    156.36 o
   3   1   3    10853.60    11574.60    305.14 o
   4   1   3     1440.07     1482.87     55.92 o
   5   1   3     3455.06     3472.29     96.86 o
   6   1   3       33.02       27.59      2.92 o
   7   1   3     4230.66     3844.43     89.08 o
   8   1   3      636.11      675.04     19.20 o
   9   1   3     3861.56     3741.66    147.61 o
  10   1   3       15.11       20.15      4.55 o
  11   1   3      142.63      139.48      9.01 o
  12   1   3      190.56      204.37      9.12 o
  13   1   3     2078.08     1863.46     51.54 o
 -13   2   3      650.30      604.72     19.43 o
 -12   2   3       30.10       32.26      4.27 o
 -11   2   3      624.28      659.76     20.89 o
 -10   2   3     1367.93     1361.34     30.02 o
  -9   2   3     2697.47     2801.80     62.78 o
  -8   2   3      197.83      189.94      7.41 o
  -7   2   3      239.49      258.09     12.23 o
  -6   2   3     1378.77     1289.23     30.54 o
  -5   2   3     7110.42     6803.54    147.55 o
  -4   2   3      470.42      557.55     18.31 o
  -3   2   3     1713.32     1744.98    105.00 o
  -2   2   3      193.02      172.46     23.55 o
   2   2   3      178.69      209.37     26.73 o
   3   2   3        1.44       10.68      2.54 o
   4   2   3     2455.10     2377.89     43.84 o
   5   2   3     1468.32     1300.88     33.23 o
   6   2   3      971.92      928.98     24.35 o
   7   2   3       59.04       58.45      4.76 o
   8   2   3     1455.93     1504.06     38.47 o
   9   2   3     2516.88     2571.75     70.79 o
  10   2   3     1150.58     1187.82     35.23 o
  11   2   3      841.70      843.20     26.00 o
  12   2   3      130.41      131.78      8.74 o
  13   2   3      176.45      164.19     15.27 o
 -12   3   3      442.37      410.30     16.17 o
 -11   3   3      296.76      281.91     13.35 o
 -10   3   3       76.72       69.89      6.61 o
  -9   3   3      120.02      110.40      8.63 o
  -8   3   3     1138.95     1162.43     35.30 o
  -7   3   3      936.03      896.18     28.18 o
  -6   3   3       89.45      151.21     19.20 o
  -5   3   3       94.44      102.44      6.11 o
  -4   3   3      858.58      912.79     24.39 o
  -3   3   3     1801.45     1696.72     42.32 o
  -2   3   3     4990.73     5051.60    119.87 o
  -1   3   3     5075.26     4824.98    104.65 o
   0   3   3       80.83       86.27      5.38 o
   1   3   3     1150.75     1035.28     27.70 o
   2   3   3     3295.60     3201.55     86.58 o
   3   3   3     1632.09     1576.18     42.41 o
   4   3   3     2478.60     2437.37     67.59 o
   5   3   3      193.50      198.12      9.25 o
   6   3   3       99.36      103.77      7.15 o
   7   3   3       57.77       62.53      5.21 o
   8   3   3      179.62      170.42      8.41 o
   9   3   3      351.30      344.92     11.77 o
  10   3   3      450.39      435.36     13.47 o
  11   3   3       27.00       26.08      4.52 o
 -10   4   3      153.46      141.92     15.27 o
  -9   4   3      553.44      595.89     27.22 o
  -8   4   3      424.96      487.25     48.05 o
  -7   4   3      486.10      500.66     29.81 o
  -6   4   3      352.60      397.27     15.60 o
  -5   4   3      555.21      565.47     33.07 o
  -4   4   3     1767.72     1820.20     45.98 o
  -3   4   3      182.90      192.30      8.38 o
  -2   4   3      274.67      315.14     12.32 o
  -1   4   3      629.93      656.99     21.06 o
   0   4   3     1627.42     1565.76     45.77 o
   1   4   3      736.44      735.19     29.30 o
   2   4   3       33.80       36.55      5.81 o
   3   4   3      126.21      132.59     21.25 o
   4   4   3      775.55      848.19     48.48 o
   5   4   3     2972.74     3118.36    111.89 o
   6   4   3      361.43      418.59     15.02 o
   7   4   3      615.63      626.23     19.96 o
   8   4   3       55.70       51.38      4.97 o
   9   4   3      205.31      177.59      9.61 o
  -6   5   3       16.45       15.27     10.82 o
  -5   5   3        0.33        1.18      9.55 o
  -4   5   3      244.78      214.19     12.17 o
  -3   5   3      605.92      574.35     28.82 o
  -2   5   3      462.57      456.72     30.86 o
  -1   5   3       86.34       85.30      9.61 o
   0   5   3       33.32       33.58      5.80 o
   1   5   3      303.54      328.53     16.65 o
   2   5   3      241.53      240.61     17.82 o
   3   5   3      110.16      112.75      8.97 o
   4   5   3      316.00      318.60     25.14 o
   5   5   3        1.77        0.64      5.73 o
 -14   0   4     2004.58     1881.48    108.50 o
 -12   0   4      107.80      111.61     11.47 o
 -10   0   4     6404.44     6375.28    349.38 o
  -8   0   4     1303.57     1249.97     50.38 o
  -6   0   4     5789.59     6267.67    241.42 o
  -4   0   4     4342.90     4862.69    185.84 o
  -2   0   4      801.79      852.98     25.29 o
   0   0   4    11271.85    13276.68    346.99 o
   2   0   4     1655.33     1770.34     50.11 o
   4   0   4     1142.13     1150.66     51.74 o
   6   0   4    12114.17    11951.91    316.94 o
   8   0   4      953.89      944.63     69.25 o
  10   0   4     4672.67     4778.34    221.17 o
  12   0   4        5.67        5.82      6.11 o
 -14   1   4      296.71      262.04     12.81 o
 -13   1   4       58.12       68.19      5.11 o
 -12   1   4     1240.25     1302.21     38.55 o
 -11   1   4        0.44       17.01      4.83 o
 -10   1   4      599.44      612.63     20.23 o
  -9   1   4      436.83      464.64     16.01 o
  -8   1   4     3260.33     3149.02     84.95 o
  -7   1   4     1315.49     1227.26     32.08 o
  -6   1   4    12764.93    13338.81    517.24 o
  -5   1   4       33.31       65.13      8.72 o
  -4   1   4     1423.56     1652.31     55.55 o
  -3   1   4      450.07      454.34     16.03 o
  -2   1   4    19254.91    20882.61    445.13 o
  -1   1   4     1671.66     1742.07     47.80 o
   0   1   4     8564.40     9714.07    254.72 o
   1   1   4     2982.16     3456.55     92.99 o
   2   1   4    19202.25    20447.67    439.81 o
   3   1   4     6626.75     7112.48    241.12 o
   4   1   4       22.13       57.48      8.76 o
   5   1   4      118.20      105.79      6.90 o
   6   1   4      245.16      224.53      7.79 o
   7   1   4      432.02      440.53     13.51 o
   8   1   4     1431.06     1432.06     36.86 o
   9   1   4      318.58      328.58     11.72 o
  10   1   4       61.10       63.41      5.71 o
  11   1   4       38.97       44.37      4.93 o
  12   1   4      555.98      563.85     16.87 o
  13   1   4       27.15       19.80      4.06 o
 -14   2   4      513.35      523.75     33.09 o
 -13   2   4       19.00       20.66      5.56 o
 -12   2   4      301.25      307.26     16.85 o
 -11   2   4      552.10      534.38     15.30 o
 -10   2   4     3373.89     3433.03     81.74 o
  -9   2   4       35.02       43.16      4.74 o
  -8   2   4      505.62      474.47     12.87 o
  -7   2   4      118.61      132.56      8.19 o
  -6   2   4     2056.58     1889.71     39.20 o
  -5   2   4      409.27      397.69     10.91 o
  -4   2   4     5840.88     5282.77    142.19 o
  -3   2   4     2290.43     2317.10    136.19 o
  -2   2   4      770.34      782.76     54.73 o
  -1   2   4     3994.64     3964.08    216.37 o
   2   2   4      483.32      408.66     24.10 o
   3   2   4        0.85        1.59      2.13 o
   4   2   4     8806.22     8182.06    144.33 o
   5   2   4     1074.06     1049.27     26.86 o
   6   2   4     1912.49     1876.49     42.30 o
   7   2   4      254.00      262.08      8.83 o
   8   2   4        2.73        6.01      3.02 o
   9   2   4       24.51       21.76      3.85 o
  10   2   4      642.73      610.88     20.39 o
  11   2   4     1063.32     1010.85     30.22 o
  12   2   4      438.51      444.49     15.09 o
 -12   3   4      942.13      911.40     30.74 o
 -11   3   4      444.09      482.79     18.98 o
 -10   3   4        1.52        8.85      4.01 o
  -9   3   4      192.73      178.14     10.40 o
  -8   3   4      290.07      296.72     21.31 o
  -7   3   4      566.19      584.39     17.86 o
  -6   3   4      711.98      721.55     20.50 o
  -5   3   4       15.05       14.28      3.10 o
  -4   3   4      689.96      704.31     19.51 o
  -3   3   4      495.71      498.69     14.68 o
  -2   3   4     2760.15     2640.06     63.96 o
  -1   3   4      750.30      665.27     25.38 o
   0   3   4        7.59       14.40      3.22 o
   1   3   4      160.20      190.75      7.20 o
   2   3   4      989.81      902.46     20.42 o
   3   3   4     1105.58     1055.35     31.08 o
   4   3   4     6590.65     6627.50    171.79 o
   5   3   4      531.21      589.76     19.34 o
   6   3   4      856.61      875.76     23.79 o
   7   3   4      371.73      380.63     12.98 o
   8   3   4     2625.10     2778.90     68.07 o
   9   3   4      108.35      118.25      6.81 o
  10   3   4        3.24        2.43      3.22 o
  11   3   4      153.58      145.71      8.20 o
 -10   4   4      150.20      141.57     10.57 o
  -9   4   4     1412.85     1503.19     60.07 o
  -8   4   4      992.46     1026.09     37.12 o
  -7   4   4       49.68       55.96      7.56 o
  -6   4   4       24.76       25.62      6.20 o
  -5   4   4      507.80      525.42     17.08 o
  -4   4   4     1713.16     1805.28     45.55 o
  -3   4   4      444.16      467.65     14.65 o
  -2   4   4      280.76      278.97     10.36 o
  -1   4   4      252.45      270.44     13.40 o
   0   4   4     1025.67     1013.08     44.18 o
   1   4   4     1567.53     1642.13     48.13 o
   2   4   4       10.11       21.30     11.32 o
   3   4   4       36.04       32.47      5.85 o
   4   4   4      608.20      644.46     20.68 o
   5   4   4     1047.98     1128.06     33.17 o
   6   4   4       45.21       38.85      5.06 o
   7   4   4      469.50      495.43     16.62 o
   8   4   4       13.03        9.15      3.67 o
   9   4   4       17.78       18.14      6.75 o
  -5   5   4      189.16      171.33     19.73 o
  -4   5   4       18.09       14.70      7.55 o
  -3   5   4      139.75      139.24     18.46 o
  -2   5   4      540.27      528.17     20.65 o
  -1   5   4     1326.76     1343.75     44.68 o
   0   5   4      305.39      324.54     16.42 o
   1   5   4      225.15      213.61     12.82 o
   2   5   4      170.41      171.77     12.41 o
   3   5   4      216.12      252.18     23.55 o
   4   5   4      725.00      647.04     41.68 o
   5   5   4      100.74      105.00     11.46 o
 -13   0   5     1705.26     1820.69     85.59 o
 -11   0   5     2712.02     2272.55    129.19 o
  -9   0   5     3843.06     3648.07    138.81 o
  -7   0   5      170.18      146.17      8.87 o
  -5   0   5    16486.59    18117.68    675.22 o
  -3   0   5     3060.31     3279.61     89.09 o
  -1   0   5      297.46      290.01     22.23 o
   1   0   5    16743.36    18407.96    481.99 o
   3   0   5       26.84       23.78      7.17 o
   5   0   5     4208.20     3980.78    127.47 o
   7   0   5      428.99      429.94     29.01 o
   9   0   5      239.91      233.92     12.23 o
  11   0   5     3338.33     3408.11    177.23 o
  13   0   5       17.63        9.55      5.30 o
 -14   1   5       11.28       14.13      4.67 o
 -13   1   5      215.17      224.65     10.86 o
 -12   1   5      156.98      174.62     10.20 o
 -11   1   5     1895.36     1864.70     82.63 o
 -10   1   5       45.16       43.93      4.71 o
  -9   1   5      745.76      801.18     25.81 o
  -8   1   5      682.38      686.42     23.81 o
  -7   1   5     5048.61     4410.17    107.25 o
  -6   1   5     1049.43     1139.06     37.84 o
  -5   1   5     1536.41     1663.88     57.94 o
  -4   1   5      328.99      386.86     18.01 o
  -3   1   5     6980.80     7153.24    230.54 o
  -2   1   5     1213.49     1189.30     28.26 o
  -1   1   5     8856.70     9651.45    226.88 o
   0   1   5     1712.23     1974.64     44.60 o
   1   1   5      433.64      569.73     13.25 o
   2   1   5     2387.85     2452.96     64.08 o
   3   1   5     4296.60     4469.67    141.19 o
   4   1   5      407.15      390.94     14.59 o
   5   1   5      948.20      902.73     21.43 o
   6   1   5      114.14      134.22      6.77 o
   7   1   5     2180.75     2249.51     56.05 o
   8   1   5      954.27      963.84     26.11 o
   9   1   5     1285.90     1334.71     34.92 o
  10   1   5       27.85       35.22      4.56 o
  11   1   5     1047.77     1084.61     29.12 o
  12   1   5       85.66       72.90      5.40 o
  13   1   5      587.42      462.13     30.55 o
 -14   2   5      301.62      236.10     18.46 o
 -13   2   5      910.12      891.57     30.81 o
 -12   2   5      407.39      411.83     15.05 o
 -11   2   5      661.28      662.91     21.60 o
 -10   2   5      137.37      222.56     24.25 o
  -9   2   5     2388.32     2399.93     66.66 o
  -8   2   5      347.31      404.05     12.14 o
  -7   2   5       10.36       14.43      2.96 o
  -6   2   5     1784.63     1875.37     39.06 o
  -5   2   5     1783.73     1555.95     33.37 o
  -4   2   5     3020.50     2954.13     81.19 o
  -3   2   5        4.47        0.00      7.00 o
  -2   2   5      127.17      108.19     19.73 o
  -1   2   5     3333.21     3169.22    175.64 o
   0   2   5     1764.48     1921.90    110.10 o
   1   2   5     4679.52     4771.02    258.37 o
   2   2   5     2146.59     1996.39     50.44 o
   3   2   5       26.57       41.36      3.09 o
   4   2   5        4.36       11.07      2.28 o
   5   2   5     5546.84     5412.30    117.09 o
   6   2   5      396.31      387.49     11.21 o
   7   2   5     5150.81     5384.48    117.13 o
   8   2   5       38.48       42.50      4.14 o
   9   2   5      673.66      647.10     21.31 o
  10   2   5       32.33       33.34      5.70 o
  11   2   5     1665.25     1663.63     46.85 o
  12   2   5       82.27       79.39      5.60 o
 -12   3   5      147.17      174.61      9.91 o
 -11   3   5     1138.62     1122.45     33.75 o
 -10   3   5       34.30       41.19      6.10 o
  -9   3   5      517.62      523.18     17.74 o
  -8   3   5      813.40      766.57     25.49 o
  -7   3   5     3665.27     3874.35    105.71 o
  -6   3   5      660.46      680.95     19.55 o
  -5   3   5      240.73      244.23      9.32 o
  -4   3   5       83.60      105.27      5.98 o
  -3   3   5     3268.11     3323.59     80.13 o
  -2   3   5     1812.29     1649.89     37.51 o
  -1   3   5     1287.01     1209.31     30.99 o
   0   3   5      179.09      156.75      7.53 o
   1   3   5      442.45      488.10     13.65 o
   2   3   5       46.22       42.91      3.62 o
   3   3   5     3577.87     3452.51     92.31 o
   4   3   5        6.67       15.02      3.98 o
   5   3   5        1.94        2.02      2.59 o
   6   3   5      487.41      492.15     15.14 o
   7   3   5      841.39      875.26     23.96 o
   8   3   5       40.37       50.27      4.83 o
   9   3   5      545.02      550.89     16.27 o
  10   3   5       58.35       64.76      5.42 o
  11   3   5       15.71       12.53      4.01 o
 -10   4   5      494.97      536.48     33.73 o
  -9   4   5      186.30      257.74     21.00 o
  -8   4   5      252.53      285.46     15.38 o
  -7   4   5       36.00       36.79      6.94 o
  -6   4   5      396.84      411.27     24.07 o
  -5   4   5      335.98      336.45     12.88 o
  -4   4   5      111.25      128.65      9.54 o
  -3   4   5     1332.71     1309.31     34.17 o
  -2   4   5       34.49       40.30      5.11 o
  -1   4   5       26.52       25.23      5.05 o
   0   4   5     1247.89     1286.95     43.95 o
   1   4   5      679.75      685.97     25.91 o
   2   4   5        1.28        1.43      6.02 o
   3   4   5      279.10      270.44     12.83 o
   4   4   5      615.88      633.80     21.39 o
   5   4   5      204.40      206.11      9.91 o
   6   4   5      925.39      946.49     28.24 o
   7   4   5      208.06      227.08     10.00 o
   8   4   5       34.19       33.86      4.25 o
  -6   5   5      337.91      227.83     35.00 o
  -5   5   5      116.31       94.19     22.91 o
  -4   5   5      198.22      182.10     14.55 o
  -3   5   5      153.38      159.78     10.03 o
  -2   5   5      360.45      376.72     16.07 o
  -1   5   5       12.95       15.84      4.93 o
   0   5   5       18.82       23.86      4.71 o
   1   5   5      124.79      122.17      9.15 o
   2   5   5      442.01      456.88     20.92 o
   3   5   5        1.05        3.82      4.05 o
   4   5   5      245.56      258.11     26.41 o
 -14   0   6       50.19       66.25     12.09 o
 -12   0   6       40.60       66.18     15.27 o
 -10   0   6     1236.96     1265.93     52.15 o
  -8   0   6     4538.68     4506.19    169.64 o
  -6   0   6     7802.21     8131.95    310.27 o
  -4   0   6    13234.04    14728.98    549.44 o
  -2   0   6      330.16      333.02     12.62 o
   0   0   6    52070.86    58042.70   1510.79 o
   2   0   6     1887.13     2036.89     82.57 o
   4   0   6    10500.32    10810.45    408.82 o
   6   0   6     3409.98     3020.73    180.35 o
   8   0   6      438.82      466.51     30.29 o
  10   0   6     2916.24     3151.90    122.38 o
  12   0   6       26.02       25.56      6.57 o
 -14   1   6      280.30      263.01     13.03 o
 -13   1   6      246.41      235.84      9.81 o
 -12   1   6     3034.80     3199.06     87.65 o
 -11   1   6       90.03       96.62     10.08 o
 -10   1   6       11.17       11.44      5.02 o
  -9   1   6      184.89      197.22      9.63 o
  -8   1   6     4953.89     4723.40    143.11 o
  -7   1   6        7.00       14.54      3.28 o
  -6   1   6     1840.11     1700.69     51.44 o
  -5   1   6     5183.27     5756.97    180.74 o
  -4   1   6     2585.69     2747.71    109.97 o
  -3   1   6     4633.18     5238.86    162.51 o
  -2   1   6     4718.69     4657.25    183.25 o
  -1   1   6       49.25       43.05      4.21 o
   0   1   6      503.54      506.66     16.92 o
   1   1   6       77.50       78.46      5.24 o
   2   1   6     6154.28     6551.52    175.64 o
   3   1   6     2234.39     2576.42     73.56 o
   4   1   6     3982.26     3625.51    111.51 o
   5   1   6        4.85        7.84      2.83 o
   6   1   6      574.05      551.54     21.40 o
   7   1   6      214.65      231.42      9.12 o
   8   1   6     3287.66     3423.77     83.04 o
   9   1   6      638.82      686.12     19.98 o
  10   1   6      179.50      169.81      8.41 o
  11   1   6        3.29        6.99      3.17 o
  12   1   6      345.89      336.47     13.00 o
 -14   2   6     1380.23     1219.32     68.09 o
 -13   2   6     1470.07     1378.98     45.54 o
 -12   2   6      323.85      346.62     13.68 o
 -11   2   6       12.12       26.02      5.16 o
 -10   2   6     1558.14     1806.95     51.21 o
  -9   2   6      856.22      933.60     28.85 o
  -8   2   6     2529.85     2647.46     65.11 o
  -7   2   6       10.98       11.23      2.98 o
  -6   2   6       17.23       30.15      3.00 o
  -5   2   6       42.34       35.69      5.27 o
  -4   2   6    12053.77    11161.26    221.85 o
  -3   2   6      938.00      870.94     27.35 o
  -2   2   6      293.89      246.36     16.83 o
  -1   2   6       45.19       46.46     14.64 o
   0   2   6     4409.54     3843.83    147.07 o
   1   2   6     6505.80     5999.26    165.33 o
   2   2   6     3656.56     3202.43     61.44 o
   3   2   6     2598.68     2619.29     47.99 o
   4   2   6      964.55      838.29     21.08 o
   5   2   6     3129.32     3146.53     69.24 o
   6   2   6      612.53      608.38     15.88 o
   7   2   6      589.55      597.57     16.32 o
   8   2   6      151.47      154.92      7.85 o
   9   2   6       24.02       40.90      6.06 o
  10   2   6      363.09      381.52     14.22 o
  11   2   6       85.39       84.64      6.01 o
  12   2   6       12.44        8.59      3.82 o
 -12   3   6      804.33      767.74     50.76 o
 -11   3   6      136.14      201.67     14.33 o
 -10   3   6      317.50      316.69     13.13 o
  -9   3   6      373.36      367.26     14.21 o
  -8   3   6     1009.42     1053.01     32.79 o
  -7   3   6     1607.64     1675.63     42.76 o
  -6   3   6     3523.90     3645.69     88.49 o
  -5   3   6       76.99       84.85      5.67 o
  -4   3   6        1.02        2.79      2.69 o
  -3   3   6     1374.53     1278.87     29.80 o
  -2   3   6     3152.72     3038.92     73.64 o
  -1   3   6      257.71      229.23      8.67 o
   0   3   6        1.36        2.75      5.19 o
   1   3   6      641.44      637.71     17.00 o
   2   3   6      803.47      767.51     19.10 o
   3   3   6      703.53      697.14     22.39 o
   4   3   6       80.43       90.65      5.17 o
   5   3   6      224.75      230.44      8.35 o
   6   3   6      516.94      520.47     15.76 o
   7   3   6     1256.63     1278.45     33.35 o
   8   3   6      389.92      417.70     13.42 o
   9   3   6      658.61      659.91     20.92 o
  10   3   6       33.70       30.80      5.40 o
 -10   4   6      940.22      915.96     38.82 o
  -9   4   6      466.90      495.88     23.40 o
  -8   4   6        2.25        0.00      5.21 o
  -7   4   6      178.18      183.44     12.26 o
  -6   4   6      282.37      289.30     11.26 o
  -5   4   6     1153.33     1138.87     30.38 o
  -4   4   6      616.91      616.11     20.17 o
  -3   4   6      911.34      921.80     28.42 o
  -2   4   6      228.05      241.26     10.92 o
  -1   4   6      729.01      774.34     28.59 o
   0   4   6      590.17      632.27     24.14 o
   1   4   6     1193.48     1158.06     34.45 o
   2   4   6      941.35      925.86     28.17 o
   3   4   6       19.46       24.80      4.47 o
   4   4   6      959.99      979.13     33.80 o
   5   4   6      550.56      602.40     19.56 o
   6   4   6     2357.19     2400.37     65.55 o
   7   4   6      306.61      310.01     11.82 o
   8   4   6       22.47       15.15      3.99 o
  -5   5   6       36.11       27.36     16.55 o
  -4   5   6       29.60       31.79      6.83 o
  -3   5   6       12.64       13.46      5.04 o
  -2   5   6     1080.03     1027.76     35.42 o
  -1   5   6     1020.82     1042.31     35.60 o
   0   5   6       71.87       79.38      7.07 o
   1   5   6        5.34        0.32      4.77 o
   2   5   6      341.89      341.51     16.65 o
   3   5   6      284.44      296.27     14.85 o
   4   5   6      105.88      115.82     12.73 o
 -15   0   7     1926.55     1694.07     93.55 o
 -13   0   7     2418.35     2615.97    102.34 o
 -11   0   7      998.89     1088.65     46.49 o
  -9   0   7     4595.09     4575.09    173.23 o
  -7   0   7      223.72      182.72     10.11 o
  -5   0   7      515.58      497.99     28.51 o
  -3   0   7     2287.25     2434.19    136.82 o
  -1   0   7     1150.78     1268.56     52.64 o
   1   0   7     4813.92     5237.06    199.80 o
   3   0   7     8109.22     9158.05    347.62 o
   5   0   7     3732.79     3374.21     94.34 o
   7   0   7     2878.35     3292.84    126.89 o
   9   0   7      345.79      355.57     19.93 o
  11   0   7      414.84      400.57     27.36 o
 -14   1   7        2.14       10.86      3.93 o
 -13   1   7     1629.18     1590.63     52.63 o
 -12   1   7        6.25       31.50      6.55 o
 -11   1   7     4099.75     4094.43    110.49 o
 -10   1   7      262.95      262.89     15.25 o
  -9   1   7       31.82       37.42      4.99 o
  -8   1   7      928.84      908.08     28.66 o
  -7   1   7     9262.30     7860.51    186.75 o
  -6   1   7      191.96      206.61      8.98 o
  -5   1   7     4994.76     5100.56    198.64 o
  -4   1   7     1664.72     1703.25     58.12 o
  -3   1   7     9919.86    10330.63    315.97 o
  -2   1   7      260.71      300.21     14.27 o
  -1   1   7     6737.68     6946.29    185.49 o
   0   1   7     3289.31     3565.04     79.77 o
   1   1   7     1297.24     1352.63     40.40 o
   2   1   7      771.23      753.95     25.83 o
   3   1   7    14168.58    14058.39    332.40 o
   4   1   7     2486.25     2376.25     44.63 o
   5   1   7      155.24      136.44      6.69 o
   6   1   7      292.20      321.05     12.00 o
   7   1   7     1378.99     1446.93     40.81 o
   8   1   7      250.37      258.16     10.30 o
   9   1   7     4440.41     4671.34    112.47 o
  10   1   7       15.08       16.14      3.63 o
  11   1   7       95.59      102.30      6.15 o
  12   1   7       34.72       33.67      5.07 o
 -14   2   7      150.59      140.01     16.55 o
 -13   2   7      471.23      463.81     18.56 o
 -12   2   7       78.34       88.52      8.31 o
 -11   2   7     1082.88     1135.68     41.90 o
 -10   2   7       43.52       51.07      6.14 o
  -9   2   7     3218.33     3276.89     79.85 o
  -8   2   7      170.10      171.78      8.29 o
  -7   2   7      998.87     1125.09     26.83 o
  -6   2   7      106.07      118.12      5.36 o
  -5   2   7     8834.16     8533.84    178.33 o
  -4   2   7      808.91      626.09     13.89 o
  -3   2   7     2630.12     2351.26     52.98 o
  -2   2   7      598.43      570.68     16.38 o
  -1   2   7     1374.68     1132.65     33.10 o
   0   2   7     2607.70     2396.93     54.01 o
   1   2   7     5891.76     5297.74     99.92 o
   2   2   7     3441.29     3375.14     64.86 o
   3   2   7      626.43      549.05     12.32 o
   4   2   7       94.01      107.83      4.96 o
   5   2   7     2433.20     2440.43     54.43 o
   6   2   7      190.46      193.51      7.44 o
   7   2   7      672.91      703.38     20.09 o
   8   2   7        0.02        0.00      2.94 o
   9   2   7      387.18      385.46     12.79 o
  10   2   7       43.78       46.47      5.03 o
  11   2   7     1045.12     1043.49     30.30 o
 -12   3   7      663.53      531.79     35.00 o
 -11   3   7      445.59      463.62     21.31 o
 -10   3   7      200.91      206.22     12.59 o
  -9   3   7      604.30      561.56     34.45 o
  -8   3   7       83.43       96.10      8.53 o
  -7   3   7      295.52      286.28     11.11 o
  -6   3   7      865.77      869.48     24.07 o
  -5   3   7      236.20      251.26      9.54 o
  -4   3   7       32.71       44.37      6.33 o
  -3   3   7       99.04       86.81      5.04 o
  -2   3   7      429.23      445.96     13.70 o
  -1   3   7     1140.19     1075.66     28.24 o
   0   3   7      170.24      158.15      7.14 o
   1   3   7      121.98      141.32      7.02 o
   2   3   7     1509.22     1507.20     35.05 o
   3   3   7      808.44      764.96     17.97 o
   4   3   7      606.52      613.74     16.10 o
   5   3   7      971.37     1016.51     24.72 o
   6   3   7       66.79       77.62      5.06 o
   7   3   7     1570.17     1691.05     42.85 o
   8   3   7      414.18      464.64     14.39 o
   9   3   7      473.81      464.93     15.82 o
  10   3   7        0.99        5.66      3.75 o
 -10   4   7      395.93      381.79     18.67 o
  -9   4   7      973.06      938.90     39.60 o
  -8   4   7      244.07      244.10     17.93 o
  -7   4   7      331.99      334.43     31.57 o
  -6   4   7      849.93      875.16     24.29 o
  -5   4   7     1283.50     1322.23     34.61 o
  -4   4   7      302.73      309.78     17.13 o
  -3   4   7      119.03      120.94      8.09 o
  -2   4   7      252.80      235.26     11.03 o
  -1   4   7     1161.70     1183.27     53.50 o
   0   4   7      283.00      274.85     14.70 o
   1   4   7      217.32      222.79     10.52 o
   2   4   7      834.85      847.24     26.41 o
   3   4   7      507.28      543.03     20.82 o
   4   4   7        3.66        0.18      3.79 o
   5   4   7       50.17       65.23      6.56 o
   6   4   7      170.20      189.39      9.62 o
   7   4   7       62.13       58.74      7.86 o
   8   4   7        3.76        0.00      4.89 o
  -5   5   7       56.23       47.54      8.34 o
  -4   5   7        4.17        0.00      7.05 o
  -3   5   7       11.32       10.03      4.78 o
  -2   5   7     1166.41     1126.27     38.05 o
  -1   5   7      282.57      268.57     12.54 o
   0   5   7       80.77       99.34      7.25 o
   1   5   7      138.19      128.80      9.55 o
   2   5   7      313.50      294.10     17.50 o
   3   5   7      265.03      269.17     13.72 o
 -14   0   8     2762.32     2693.94    120.02 o
 -12   0   8       30.20       39.78     22.27 o
 -10   0   8     1748.93     1854.01     96.09 o
  -8   0   8     3564.00     3405.34    183.30 o
  -6   0   8     1294.41     1241.31     44.74 o
  -4   0   8     8446.20     7974.11    301.72 o
  -2   0   8      488.10      558.99     27.44 o
   0   0   8     3392.57     3860.34    149.85 o
   2   0   8     4981.21     5087.63    197.10 o
   4   0   8     1536.32     1497.65     44.93 o
   6   0   8      208.59      176.00     11.92 o
   8   0   8      270.69      305.34     17.93 o
  10   0   8      591.13      638.03     29.86 o
  12   0   8      318.02      266.68     12.44 o
 -14   1   8      291.91      263.00     10.20 o
 -13   1   8       21.82       28.29      5.49 o
 -12   1   8     1329.08     1442.36     48.72 o
 -11   1   8      775.52      854.48     31.33 o
 -10   1   8     2944.64     2912.47     79.86 o
  -9   1   8       19.47       15.53      3.80 o
  -8   1   8     2514.34     2368.92     64.59 o
  -7   1   8        5.48        5.91      4.13 o
  -6   1   8     4417.16     3834.66     85.22 o
  -5   1   8      831.81      866.84     33.40 o
  -4   1   8      419.98      471.26     22.12 o
  -3   1   8      130.53      116.63     12.84 o
  -2   1   8     7940.00     8041.31    247.27 o
  -1   1   8      123.62      112.02      6.88 o
   0   1   8     1470.83     1446.33     38.06 o
   1   1   8     3960.92     4044.42    111.04 o
   2   1   8     6119.40     5700.87    137.88 o
   3   1   8      694.27      668.47     19.23 o
   4   1   8     2605.20     2336.26     52.20 o
   5   1   8      517.28      558.52     15.87 o
   6   1   8      220.90      251.58     16.12 o
   7   1   8      550.10      593.53     17.46 o
   8   1   8     2574.59     2769.71     76.27 o
   9   1   8     1421.03     1464.34     47.60 o
  10   1   8       10.34       12.05      3.49 o
  11   1   8      273.45      263.38     15.09 o
  12   1   8      219.57      183.71     11.50 o
 -13   2   8      262.67      297.18     13.85 o
 -12   2   8       10.40       20.24      5.47 o
 -11   2   8     1701.40     1630.84     51.51 o
 -10   2   8     1938.13     2111.90     59.49 o
  -9   2   8      315.57      352.81     12.42 o
  -8   2   8      742.38      723.81     22.97 o
  -7   2   8      108.20      112.81      5.98 o
  -6   2   8      819.99      789.23     19.46 o
  -5   2   8     2827.98     2744.98     60.66 o
  -4   2   8     4993.90     4514.84     85.37 o
  -3   2   8      278.74      271.35      8.21 o
  -2   2   8      161.68      172.94      5.56 o
  -1   2   8      240.57      213.10      6.39 o
   0   2   8     3138.97     2757.41     53.18 o
   1   2   8      186.45      140.01      5.24 o
   2   2   8      415.52      355.19      8.86 o
   3   2   8      401.69      391.35     10.21 o
   4   2   8     1511.38     1493.57     35.01 o
   5   2   8     2242.06     2249.35     57.95 o
   6   2   8     2140.78     2190.83     54.30 o
   7   2   8       43.66       38.79      4.35 o
   8   2   8       31.26       31.02      4.02 o
   9   2   8      157.25      169.09      7.89 o
  10   2   8     1401.01     1444.50     41.19 o
  11   2   8       59.80       60.09      5.80 o
 -12   3   8     1403.79     1082.79     74.78 o
 -11   3   8      976.16      856.11     26.32 o
 -10   3   8      132.26      133.24     10.40 o
  -9   3   8        0.96        0.00      5.23 o
  -8   3   8      589.35      621.66     25.10 o
  -7   3   8     1066.56     1139.98     30.56 o
  -6   3   8     2802.68     2949.29     72.44 o
  -5   3   8      360.64      368.70     12.19 o
  -4   3   8      248.80      261.79      9.58 o
  -3   3   8      596.67      595.77     17.30 o
  -2   3   8     6457.43     6606.20    156.69 o
  -1   3   8     3452.03     3510.78     95.03 o
   0   3   8      145.65      150.29      6.49 o
   1   3   8        0.29        2.79      3.14 o
   2   3   8     1478.13     1557.43     36.12 o
   3   3   8     1130.63     1097.09     26.51 o
   4   3   8     2792.20     2841.77     59.05 o
   5   3   8     1104.07     1129.72     27.19 o
   6   3   8      340.49      311.29     10.53 o
   7   3   8      298.18      285.55      9.65 o
   8   3   8       60.04       75.15      8.45 o
   9   3   8       88.80       90.77      8.36 o
  10   3   8      374.01      361.65     14.08 o
 -10   4   8      540.71      505.36     23.62 o
  -9   4   8      368.72      396.42     20.02 o
  -8   4   8       97.57       88.64      8.55 o
  -7   4   8       76.09       84.44      8.76 o
  -6   4   8       56.62       56.34      5.48 o
  -5   4   8      754.39      773.92     21.95 o
  -4   4   8     1939.40     2055.81     58.00 o
  -3   4   8      425.43      441.08     16.14 o
  -2   4   8      794.53      819.67     31.95 o
  -1   4   8       16.51       11.03      4.75 o
   0   4   8      691.35      638.99     21.20 o
   1   4   8      838.70      834.24     26.12 o
   2   4   8     1533.21     1623.08     52.91 o
   3   4   8       37.25       46.28      6.11 o
   4   4   8       19.41       28.44      7.10 o
   5   4   8        1.84        0.43      3.72 o
   6   4   8      490.53      519.48     19.47 o
   7   4   8      261.09      250.92     11.49 o
  -5   5   8       11.09        4.88      6.83 o
  -4   5   8      211.23      189.76     18.27 o
  -3   5   8      137.21      125.06      9.08 o
  -2   5   8      198.44      212.81     10.91 o
  -1   5   8      243.51      255.90     11.94 o
   0   5   8      163.02      179.15     15.38 o
   1   5   8      146.82      142.96      9.45 o
   2   5   8      357.44      338.76     22.27 o
   3   5   8      476.55      487.48     29.91 o
 -15   0   9      884.87      825.40     49.00 o
 -13   0   9       98.27      136.82     21.00 o
 -11   0   9       38.19       56.12     11.14 o
  -9   0   9    10704.42    11013.38    536.99 o
  -7   0   9      300.56      271.20     15.12 o
  -5   0   9    18870.61    17711.03    538.14 o
  -3   0   9     7732.49     8315.36    314.32 o
  -1   0   9     7154.35     7480.51    283.05 o
   1   0   9     8976.57     8724.94    330.97 o
   3   0   9     1126.61     1154.04     49.98 o
   5   0   9    10640.85    11014.90    409.05 o
   7   0   9     2701.66     2891.34    112.27 o
   9   0   9     2239.43     2462.43     97.19 o
  11   0   9     5928.53     5385.91    165.46 o
 -14   1   9        2.09        4.45      3.91 o
 -13   1   9     1715.68     1743.56     76.19 o
 -12   1   9     1427.36     1426.33     41.34 o
 -11   1   9     2926.14     2884.87    114.33 o
 -10   1   9      542.85      551.11     20.30 o
  -9   1   9     1525.30     1556.76     39.66 o
  -8   1   9      138.90      142.58      7.77 o
  -7   1   9     2930.20     2642.91     71.82 o
  -6   1   9     2205.76     1984.83     45.09 o
  -5   1   9       73.13       48.73      3.62 o
  -4   1   9     1772.81     1869.34     79.55 o
  -3   1   9     3554.78     3406.05     94.48 o
  -2   1   9      120.58       89.31      6.79 o
  -1   1   9     2653.31     2503.33     70.79 o
   0   1   9       39.76       43.45      6.06 o
   1   1   9      143.50      162.69      8.76 o
   2   1   9      713.69      602.16     17.51 o
   3   1   9     4868.31     4280.93     77.74 o
   4   1   9       42.20       51.84      5.99 o
   5   1   9     1932.19     1954.76     48.32 o
   6   1   9      150.20      173.70      7.73 o
   7   1   9      590.45      618.93     18.81 o
   8   1   9       14.88       14.54      3.70 o
   9   1   9     1132.31     1144.00     30.30 o
  10   1   9       32.60       30.91      4.11 o
  11   1   9       15.05       16.17      3.93 o
 -13   2   9     1392.62     1391.60     45.78 o
 -12   2   9        2.12       11.17      5.23 o
 -11   2   9      577.61      584.19     19.93 o
 -10   2   9      284.41      299.64     11.39 o
  -9   2   9     3930.41     4284.74    103.41 o
  -8   2   9      234.90      229.10     10.60 o
  -7   2   9      720.07      753.33     23.59 o
  -6   2   9      319.46      332.41     11.03 o
  -5   2   9     1127.50      981.50     21.67 o
  -4   2   9        6.47        3.12      2.06 o
  -3   2   9     6241.30     5556.67    111.82 o
  -2   2   9     1972.75     1803.67     35.47 o
  -1   2   9      314.45      271.84      7.92 o
   0   2   9      586.67      489.10     11.77 o
   1   2   9     4154.03     3848.02     76.87 o
   2   2   9      658.49      623.95     15.88 o
   3   2   9      636.66      650.81     15.42 o
   4   2   9      218.72      212.05      7.22 o
   5   2   9     1924.54     1961.30     44.85 o
   6   2   9      323.66      351.74     14.46 o
   7   2   9      348.67      377.24     13.06 o
   8   2   9        4.77        6.24      3.40 o
   9   2   9      198.96      216.31      8.85 o
  10   2   9      135.50      139.75      7.58 o
  11   2   9      212.11      197.68     15.27 o
 -12   3   9      104.82      106.16     22.91 o
 -11   3   9     1516.29     1358.41     51.26 o
 -10   3   9       17.35       27.00      6.34 o
  -9   3   9      118.86      121.72      9.48 o
  -8   3   9      123.06      140.76     11.44 o
  -7   3   9     2918.29     3023.23     82.78 o
  -6   3   9      580.53      601.94     18.08 o
  -5   3   9      126.51      120.74      6.86 o
  -4   3   9      507.80      527.26     15.90 o
  -3   3   9     1593.06     1584.29     40.21 o
  -2   3   9      475.27      447.44     13.99 o
  -1   3   9     1628.01     1714.53     43.44 o
   0   3   9        5.47       15.74      4.34 o
   1   3   9      126.39      132.93      7.17 o
   2   3   9      206.52      231.14      8.35 o
   3   3   9     1033.82     1103.43     26.93 o
   4   3   9       70.42       76.76      5.03 o
   5   3   9      954.94      960.17     23.68 o
   6   3   9       72.26       79.94      5.22 o
   7   3   9      125.73      136.05      7.23 o
   8   3   9      466.55      469.83     19.57 o
   9   3   9      921.82      884.66     26.01 o
  -9   4   9      162.58      143.75     12.02 o
  -8   4   9      263.78      271.98     15.06 o
  -7   4   9      290.19      259.92     18.63 o
  -6   4   9       82.01       80.47      5.95 o
  -5   4   9      458.97      471.71     16.88 o
  -4   4   9     1458.74     1520.37     43.97 o
  -3   4   9      174.20      193.24      9.83 o
  -2   4   9       33.16       42.69      5.05 o
  -1   4   9       54.17       59.05      5.87 o
   0   4   9     1154.55     1163.63     34.72 o
   1   4   9      460.98      491.92     17.42 o
   2   4   9      416.23      436.18     16.04 o
   3   4   9      245.16      256.88     15.40 o
   4   4   9      326.70      306.03     11.75 o
   5   4   9      266.30      298.48     11.44 o
   6   4   9      628.94      614.21     34.08 o
   7   4   9      386.49      324.48     16.63 o
  -4   5   9       36.32       36.62      6.98 o
  -3   5   9       30.16       38.26     10.37 o
  -2   5   9      109.96      109.73      7.68 o
  -1   5   9      154.42      151.11      8.91 o
   0   5   9      555.00      544.70     23.40 o
   1   5   9       39.38       41.79      5.16 o
   2   5   9      344.18      331.56     22.27 o
 -14   0  10     3454.21     3830.04    239.92 o
 -12   0  10       88.96      114.69     17.82 o
 -10   0  10     7133.94     7723.54    289.79 o
  -8   0  10     4703.16     4608.68    142.56 o
  -6   0  10      140.38      143.76      9.55 o
  -4   0  10     3894.92     3695.46    146.46 o
  -2   0  10    16145.60    17401.13    649.12 o
   0   0  10     4239.89     4079.85    160.20 o
   2   0  10     2760.21     2517.24    105.97 o
   4   0  10     1171.91     1147.59     85.59 o
   6   0  10     2244.13     2358.57     92.47 o
   8   0  10        1.13        8.81      5.65 o
  10   0  10      636.59      627.83     23.62 o
 -14   1  10        4.86        9.75      4.67 o
 -13   1  10        0.52        5.74      4.88 o
 -12   1  10      197.40      238.65     11.27 o
 -11   1  10        0.29        0.00      4.69 o
 -10   1  10     2454.93     2352.79     58.39 o
  -9   1  10      974.25     1002.62     36.82 o
  -8   1  10      722.11      765.34     27.13 o
  -7   1  10      256.18      246.07     10.47 o
  -6   1  10     9061.20     8189.86    197.84 o
  -5   1  10      193.00      204.67      7.23 o
  -4   1  10      234.47      185.40      5.87 o
  -3   1  10     1596.81     1593.21     42.11 o
  -2   1  10     9055.08     8192.62    219.23 o
  -1   1  10      590.04      504.62     21.05 o
   0   1  10     2375.49     2061.28     53.36 o
   1   1  10     1249.19     1238.31     31.21 o
   2   1  10     2002.84     1621.57     31.55 o
   3   1  10     1597.47     1319.87     36.67 o
   4   1  10     2184.70     2067.70     50.77 o
   5   1  10        0.18        1.79      2.48 o
   6   1  10       18.49       19.28      3.39 o
   7   1  10      620.10      692.14     19.85 o
   8   1  10      843.62      858.15     23.71 o
   9   1  10      151.89      145.53      8.80 o
  10   1  10      513.57      535.58     17.77 o
  11   1  10      179.40      164.30      7.90 o
 -13   2  10      788.91      754.20     28.48 o
 -12   2  10      448.00      415.71     21.77 o
 -11   2  10       30.37       30.05      5.50 o
 -10   2  10     1138.55     1291.42     34.02 o
  -9   2  10      585.32      654.32     21.59 o
  -8   2  10     2253.21     2305.32     74.08 o
  -7   2  10      277.25      296.99     12.17 o
  -6   2  10     1176.11     1136.59     27.16 o
  -5   2  10      483.47      455.39     10.83 o
  -4   2  10     5637.68     4998.91     93.87 o
  -3   2  10     1389.27     1241.01     26.54 o
  -2   2  10        3.96       11.94      3.74 o
  -1   2  10     2105.74     1923.56     42.66 o
   0   2  10     3866.40     3481.44     76.33 o
   1   2  10      124.42      140.50      6.17 o
   2   2  10     2331.10     2233.33     50.11 o
   3   2  10        0.11        2.12      2.59 o
   4   2  10      213.89      240.87      9.86 o
   5   2  10        6.68        9.34      2.77 o
   6   2  10     1903.53     2025.71     47.05 o
   7   2  10      687.74      765.54     21.61 o
   8   2  10      144.90      165.59      7.85 o
   9   2  10       17.04       20.84      3.62 o
  10   2  10      253.68      239.42     12.42 o
 -12   3  10     1090.00     1081.86     61.73 o
 -11   3  10      562.59      538.32     27.56 o
 -10   3  10       34.99       50.21      7.51 o
  -9   3  10       17.75       17.23      7.70 o
  -8   3  10      434.55      481.28     21.71 o
  -7   3  10      348.18      377.29     13.26 o
  -6   3  10      123.23      125.60      7.60 o
  -5   3  10     1207.28     1198.58     31.54 o
  -4   3  10      630.26      630.90     18.47 o
  -3   3  10       22.28       24.82      3.83 o
  -2   3  10     2910.39     2907.82     71.06 o
  -1   3  10     1004.44     1018.04     24.60 o
   0   3  10      580.43      588.15     15.66 o
   1   3  10       10.74       12.38      3.35 o
   2   3  10      538.66      553.32     16.76 o
   3   3  10     1003.20     1046.14     25.82 o
   4   3  10     1986.95     1998.03     45.92 o
   5   3  10       20.99       16.06      3.28 o
   6   3  10      405.24      393.69     12.97 o
   7   3  10      375.93      398.46     12.91 o
   8   3  10      429.54      463.43     15.65 o
   9   3  10        1.68        6.92      4.01 o
  -9   4  10     1363.10     1132.35    148.28 o
  -8   4  10     1309.12     1193.65     40.72 o
  -7   4  10       48.91       58.77      8.27 o
  -6   4  10       75.50       83.81      6.93 o
  -5   4  10     1700.81     1730.93     49.34 o
  -4   4  10     1596.85     1642.61     47.02 o
  -3   4  10       36.14       34.39      5.06 o
  -2   4  10      240.00      278.84     11.90 o
  -1   4  10       15.28       17.77      4.05 o
   0   4  10      701.43      719.48     23.07 o
   1   4  10     1634.65     1725.32     49.17 o
   2   4  10       53.15       55.80      5.64 o
   3   4  10        6.33       13.10      3.89 o
   4   4  10      567.09      582.17     18.55 o
   5   4  10      538.01      535.36     27.92 o
   6   4  10      157.37      157.92     15.52 o
  -3   5  10      618.36      586.22     24.97 o
  -2   5  10      275.33      262.17     13.27 o
  -1   5  10      765.73      746.13     30.60 o
   0   5  10      550.27      489.01     21.37 o
   1   5  10        9.17       15.27      5.73 o
 -13   0  11     3383.20     3316.04    129.51 o
 -11   0  11      520.28      524.77     26.25 o
  -9   0  11     4330.72     4526.91    140.72 o
  -7   0  11      474.28      514.97     24.37 o
  -5   0  11     8106.57     7319.11    225.62 o
  -3   0  11     1088.85      736.59     41.03 o
  -1   0  11     2420.05     2279.59     94.49 o
   1   0  11     1790.88     1537.11     57.40 o
   3   0  11     4582.99     4395.39    356.70 o
   5   0  11      607.93      657.42     48.05 o
   7   0  11     1062.43     1129.88     48.14 o
   9   0  11      409.61      423.40     18.65 o
  11   0  11      454.07      399.65     26.09 o
 -14   1  11        0.05        4.11      4.91 o
 -13   1  11     1251.17     1379.04     46.15 o
 -12   1  11      348.84      364.23     16.11 o
 -11   1  11     2422.93     2591.63     83.86 o
 -10   1  11       82.54       87.48      7.19 o
  -9   1  11        8.50       14.34      4.84 o
  -8   1  11      246.28      259.94     12.77 o
  -7   1  11     6717.50     6688.66    177.31 o
  -6   1  11       18.36       31.39      3.96 o
  -5   1  11     1130.51     1035.82     26.78 o
  -4   1  11       68.38       57.50      3.49 o
  -3   1  11      803.02      643.21     14.22 o
  -2   1  11     1191.08     1062.10     24.78 o
  -1   1  11     9849.31     8361.78    157.48 o
   0   1  11        2.25        3.41      2.05 o
   1   1  11        7.73        8.38      2.67 o
   2   1  11      737.24      640.66     23.78 o
   3   1  11     4101.75     3866.91     92.38 o
   4   1  11      564.69      623.79     17.52 o
   5   1  11      424.91      441.55     13.65 o
   6   1  11      112.73      123.50      6.79 o
   7   1  11     2024.73     2177.83     54.29 o
   8   1  11      271.34      278.47     10.56 o
   9   1  11      734.47      772.53     27.56 o
  10   1  11       61.49       55.96      5.01 o
  11   1  11      245.85      201.10     16.55 o
 -13   2  11      785.20      730.37     39.05 o
 -12   2  11      214.05      187.82     10.08 o
 -11   2  11      206.16      206.72     10.78 o
 -10   2  11      495.72      523.36     16.46 o
  -9   2  11     2666.29     2947.55     80.97 o
  -8   2  11      322.51      373.20     16.84 o
  -7   2  11       70.15       62.95      6.09 o
  -6   2  11       33.28       41.75      3.84 o
  -5   2  11      930.29      841.34     16.96 o
  -4   2  11     1303.62     1224.59     26.45 o
  -3   2  11     1626.48     1500.98     31.86 o
  -2   2  11      242.80      239.38      7.27 o
  -1   2  11      393.25      367.41     10.40 o
   0   2  11       27.09       32.50      3.05 o
   1   2  11     2170.53     2073.63     46.82 o
   2   2  11     2183.45     2121.06     47.90 o
   3   2  11       12.60       17.16      3.12 o
   4   2  11       58.77       64.54      4.65 o
   5   2  11     2092.50     2356.65     53.63 o
   6   2  11      651.82      712.42     24.62 o
   7   2  11     1483.42     1631.07     41.71 o
   8   2  11        1.63        0.00      3.17 o
   9   2  11       97.20      104.00      6.26 o
  10   2  11        5.90        3.44      3.55 o
 -11   3  11      986.28      894.54     49.76 o
 -10   3  11      273.73      256.58     13.84 o
  -9   3  11      110.64      111.71     10.11 o
  -8   3  11      326.75      337.21     16.80 o
  -7   3  11     2614.89     2652.07     73.78 o
  -6   3  11      866.77      883.17     24.58 o
  -5   3  11      417.21      414.29     15.62 o
  -4   3  11       52.80       73.98      5.72 o
  -3   3  11     2243.73     2185.36     54.45 o
  -2   3  11      967.26      940.62     25.21 o
  -1   3  11      984.22      999.57     24.34 o
   0   3  11      970.55     1032.69     25.25 o
   1   3  11       90.23       91.54      5.47 o
   2   3  11      119.90      130.84      7.13 o
   3   3  11      621.86      680.54     18.15 o
   4   3  11      580.04      579.64     16.17 o
   5   3  11      582.15      607.72     18.04 o
   6   3  11      447.25      476.47     14.85 o
   7   3  11      191.33      179.92      7.99 o
   8   3  11      282.39      240.14     10.00 o
  -9   4  11      692.51      603.30     38.18 o
  -8   4  11      440.84      434.82     23.47 o
  -7   4  11        7.51       12.29      6.83 o
  -6   4  11      338.11      329.53     13.13 o
  -5   4  11        3.13        0.00      4.59 o
  -4   4  11      266.49      272.20     11.86 o
  -3   4  11      284.94      295.45     12.40 o
  -2   4  11       78.82       84.57      6.56 o
  -1   4  11       75.00       81.64      6.52 o
   0   4  11      106.48      122.90      7.72 o
   1   4  11     1077.49     1134.87     38.09 o
   2   4  11       95.15      101.86      8.91 o
   3   4  11      307.77      323.79     12.22 o
   4   4  11       83.04       67.14      6.07 o
   5   4  11      345.82      315.94     12.96 o
   6   4  11        3.90        9.42      4.43 o
  -2   5  11      193.24      209.37     20.36 o
  -1   5  11       71.50       66.18     13.36 o
 -14   0  12      486.47      533.09     64.91 o
 -12   0  12      943.56     1009.38     45.82 o
 -10   0  12     2265.31     2392.06     77.14 o
  -8   0  12     6072.12     6469.24    199.01 o
  -6   0  12     1422.11     1418.36     57.10 o
  -4   0  12     2236.83     1781.89     51.99 o
  -2   0  12      229.18      185.01      9.72 o
   0   0  12    11102.18     9091.06    327.58 o
   2   0  12     5350.22     4587.84    139.98 o
   4   0  12     1148.03     1028.21     37.15 o
   6   0  12     2370.59     2541.45     99.45 o
   8   0  12      551.28      579.97     27.65 o
  10   0  12      961.10      904.31     52.82 o
 -14   1  12        0.56        8.73      5.96 o
 -13   1  12       19.27       18.91      5.67 o
 -12   1  12     3303.33     3617.98    139.04 o
 -11   1  12     2286.27     2369.71     85.06 o
 -10   1  12      833.61      840.98     26.52 o
  -9   1  12       56.22       66.39      7.09 o
  -8   1  12     2621.54     2805.77     77.14 o
  -7   1  12       40.43       49.22      5.32 o
  -6   1  12     5569.04     5476.75    145.88 o
  -5   1  12     1852.95     1781.27     59.19 o
  -4   1  12       55.05       54.22      3.29 o
  -3   1  12       51.15       35.05      2.92 o
  -2   1  12     6451.15     5272.53     93.72 o
  -1   1  12       67.08       87.29      7.56 o
   0   1  12     3024.81     2687.94     60.05 o
   1   1  12      406.02      373.67     12.11 o
   2   1  12     1069.52      958.41     27.92 o
   3   1  12       84.96       85.96      5.31 o
   4   1  12     2167.89     2154.40     53.16 o
   5   1  12      864.03      911.85     24.69 o
   6   1  12       10.77        9.45      3.51 o
   7   1  12       20.06       18.70      3.58 o
   8   1  12      746.37      814.18     25.42 o
   9   1  12       19.57       22.19      4.18 o
  10   1  12      468.68      408.69     13.97 o
 -13   2  12      136.12      126.55     13.22 o
 -12   2  12      435.80      420.21     22.54 o
 -11   2  12       41.45       55.07      5.54 o
 -10   2  12     1875.35     2067.51     58.45 o
  -9   2  12      240.58      254.41     13.84 o
  -8   2  12     4242.90     4446.55    138.63 o
  -7   2  12       15.07       15.89      4.24 o
  -6   2  12       84.87       96.29      5.02 o
  -5   2  12      199.85      199.49      6.74 o
  -4   2  12     4543.15     4340.36     94.86 o
  -3   2  12     1060.86      972.65     21.70 o
  -2   2  12     2550.39     2407.11     49.74 o
  -1   2  12       78.49       78.30      4.50 o
   0   2  12     1910.05     1768.67     40.23 o
   1   2  12     1713.31     1648.94     38.06 o
   2   2  12     2115.91     2180.99     49.50 o
   3   2  12       50.95       59.25      4.92 o
   4   2  12       56.90       55.73      4.59 o
   5   2  12      168.87      189.03      7.98 o
   6   2  12     1686.39     1757.71     40.91 o
   7   2  12        2.82        5.31      3.21 o
   8   2  12        0.54        1.78      3.17 o
   9   2  12       12.45        8.45      3.39 o
 -11   3  12      550.27      525.50     20.63 o
 -10   3  12     1233.72     1230.12     42.11 o
  -9   3  12      163.43      163.72     11.68 o
  -8   3  12      194.29      238.81     13.99 o
  -7   3  12      421.23      452.50     17.04 o
  -6   3  12     2733.85     2664.27     66.38 o
  -5   3  12      127.16      132.37      7.83 o
  -4   3  12      231.98      241.05      9.86 o
  -3   3  12     2271.68     2292.80     57.00 o
  -2   3  12     1375.18     1310.47     33.96 o
  -1   3  12      188.58      178.09      9.20 o
   0   3  12      213.24      213.02      8.06 o
   1   3  12      133.59      137.10      6.72 o
   2   3  12      133.37      149.58      8.87 o
   3   3  12      508.96      509.74     18.20 o
   4   3  12      588.39      658.72     17.61 o
   5   3  12       42.63       59.42      5.75 o
   6   3  12       12.52       11.07      4.13 o
   7   3  12      135.68      144.05      8.76 o
   8   3  12      264.67      276.81     11.88 o
  -9   4  12      254.65      243.10     20.36 o
  -8   4  12        2.12       16.07     10.50 o
  -7   4  12       59.49       79.73     12.41 o
  -6   4  12       93.28       87.20      6.68 o
  -5   4  12      369.23      350.13     13.66 o
  -4   4  12     1898.68     1877.64     47.60 o
  -3   4  12      158.68      159.11      8.67 o
  -2   4  12        2.16        8.36      3.85 o
  -1   4  12        2.16        5.20      3.67 o
   0   4  12     1081.88     1083.52     32.31 o
   1   4  12      649.69      673.19     21.72 o
   2   4  12      309.97      318.64     13.80 o
   3   4  12       26.72       25.61      7.07 o
   4   4  12       29.87       34.10      6.25 o
   5   4  12      221.68      247.57     20.68 o
 -13   0  13     3416.76     3325.65    127.78 o
 -11   0  13     2134.96     2327.42    140.96 o
  -9   0  13     5083.69     5454.68    168.89 o
  -7   0  13       28.83       37.52      6.94 o
  -5   0  13      521.68      584.80     41.37 o
  -3   0  13     5666.38     4656.17    144.95 o
  -1   0  13      367.61      374.34     18.19 o
   1   0  13     5361.92     4369.25    133.74 o
   3   0  13      280.50      230.23     10.87 o
   5   0  13     1951.28     2082.61     82.12 o
   7   0  13      380.52      403.08     21.54 o
   9   0  13      202.22      203.64     17.82 o
 -14   1  13        4.18        9.50      5.80 o
 -13   1  13      792.12      820.84     29.24 o
 -12   1  13       22.96       24.34      9.34 o
 -11   1  13     2133.59     2277.75     63.38 o
 -10   1  13      378.08      409.89     15.66 o
  -9   1  13      595.39      640.94     21.41 o
  -8   1  13      478.85      512.21     18.10 o
  -7   1  13     5896.76     6133.34    163.46 o
  -6   1  13       83.83       87.26      6.48 o
  -5   1  13     1939.84     1933.02     75.12 o
  -4   1  13      117.24      132.65      5.77 o
  -3   1  13     2394.67     2101.64     40.79 o
  -2   1  13      207.74      170.97      6.04 o
  -1   1  13     2095.91     1725.84     38.94 o
   0   1  13      594.22      531.95     15.28 o
   1   1  13       26.42       30.38      3.55 o
   2   1  13      868.79      838.73     22.31 o
   3   1  13     2326.43     2329.19     64.11 o
   4   1  13     1008.67     1073.50     28.94 o
   5   1  13     1951.20     1977.39     63.66 o
   6   1  13        0.78        5.44      3.36 o
   7   1  13      305.73      333.33     14.14 o
   8   1  13       39.47       43.73      4.40 o
   9   1  13     1237.50     1223.10     55.30 o
  10   1  13       41.13       43.61      5.85 o
 -13   2  13      777.58      768.32     36.91 o
 -12   2  13      606.07      559.91     22.04 o
 -11   2  13       83.14       98.53      7.70 o
 -10   2  13      193.69      205.03     11.05 o
  -9   2  13     1710.94     1874.33     61.71 o
  -8   2  13       53.40       78.74      9.56 o
  -7   2  13       20.58       21.33      4.77 o
  -6   2  13      236.51      229.89      7.69 o
  -5   2  13     4237.25     4177.36     79.33 o
  -4   2  13      179.66      169.44      6.99 o
  -3   2  13      613.46      584.21     14.25 o
  -2   2  13      347.24      342.19     12.26 o
  -1   2  13     1467.27     1464.09     33.80 o
   0   2  13      482.59      498.65     14.46 o
   1   2  13     2243.02     2184.94     45.66 o
   2   2  13       15.47       17.92      3.64 o
   3   2  13      349.99      373.47     13.18 o
   4   2  13      222.60      219.09      8.72 o
   5   2  13      318.37      333.87     11.20 o
   6   2  13      166.63      163.48      7.45 o
   7   2  13      734.33      783.31     21.84 o
   8   2  13      246.73      238.32     10.85 o
   9   2  13        9.11        8.90      3.75 o
 -11   3  13     1322.96     1162.48     39.16 o
 -10   3  13      630.82      636.19     28.70 o
  -9   3  13       49.80       53.44     11.46 o
  -8   3  13       15.74       28.47      6.56 o
  -7   3  13      346.73      356.51     17.32 o
  -6   3  13     1301.40     1285.84     34.27 o
  -5   3  13      660.39      680.98     20.24 o
  -4   3  13     2016.03     2086.78     52.49 o
  -3   3  13      613.54      637.42     17.07 o
  -2   3  13      105.42      110.22      6.47 o
  -1   3  13     2441.18     2444.18     55.12 o
   0   3  13     1594.08     1539.81     54.59 o
   1   3  13      140.24      146.37      6.95 o
   2   3  13       59.58       72.98      5.02 o
   3   3  13      544.87      609.64     16.44 o
   4   3  13      316.78      373.61     12.77 o
   5   3  13      322.29      324.72     12.47 o
   6   3  13      132.03      127.06      9.09 o
   7   3  13      528.87      514.73     16.46 o
  -8   4  13      418.73      365.29     26.73 o
  -7   4  13      153.78      164.14     13.75 o
  -6   4  13       56.53       41.48      6.53 o
  -5   4  13      996.19      952.73     31.25 o
  -4   4  13     1968.35     1981.66     55.71 o
  -3   4  13      504.44      483.34     16.98 o
  -2   4  13       62.55       65.23      5.71 o
  -1   4  13        4.12        2.81      3.83 o
   0   4  13      229.43      228.40     10.57 o
   1   4  13      107.89      113.56      7.29 o
   2   4  13     1119.84     1132.04     37.47 o
   3   4  13       58.07       60.39      4.97 o
   4   4  13       24.32       20.87      5.04 o
 -14   0  14     2877.83     3064.22    164.19 o
 -12   0  14      231.89      224.20     15.90 o
 -10   0  14     2679.55     2779.51     89.03 o
  -8   0  14    12545.09    13942.04    519.07 o
  -6   0  14      566.22      624.61     29.08 o
  -4   0  14    15151.46    14624.21    542.69 o
  -2   0  14      521.04      464.30     22.00 o
   0   0  14     1735.24     1514.54     58.63 o
   2   0  14     2273.19     1934.25     74.70 o
   4   0  14      189.34      177.38     15.26 o
   6   0  14     1522.14     1696.62     96.73 o
   8   0  14      953.67      957.77     56.64 o
  10   0  14      326.72      344.29     23.55 o
 -14   1  14      194.68      205.55     18.46 o
 -13   1  14       12.05       16.42      4.71 o
 -12   1  14     1180.27     1244.52     42.36 o
 -11   1  14      233.77      264.62     17.45 o
 -10   1  14     3236.04     3334.81     94.61 o
  -9   1  14      110.68      121.49      8.65 o
  -8   1  14       82.72       94.09      7.52 o
  -7   1  14       24.24       27.36      4.91 o
  -6   1  14     4185.30     4269.72    115.17 o
  -5   1  14       15.02       10.86      3.77 o
  -4   1  14     1125.15     1102.74     26.55 o
  -3   1  14      100.87      108.14      4.76 o
  -2   1  14      911.14      757.50     16.37 o
  -1   1  14       53.43       53.07      3.87 o
   0   1  14     4725.05     4427.87    118.42 o
   1   1  14      220.31      199.83      8.16 o
   2   1  14     3007.72     2905.52     75.31 o
   3   1  14        0.79        0.00      3.80 o
   4   1  14     1959.12     2087.07     51.90 o
   5   1  14        0.90        0.72      3.15 o
   6   1  14        1.05        1.67      3.40 o
   7   1  14       63.47       82.99     10.02 o
   8   1  14      807.37      879.19     30.83 o
   9   1  14       99.62       98.79      7.23 o
 -13   2  14      199.02      189.64     17.82 o
 -12   2  14      320.47      314.69     14.92 o
 -11   2  14       98.68      110.97      8.00 o
 -10   2  14      465.35      542.86     19.12 o
  -9   2  14      245.51      270.83     14.26 o
  -8   2  14      734.60      730.55     24.07 o
  -7   2  14        5.12       12.82      5.34 o
  -6   2  14      165.84      172.98      9.12 o
  -5   2  14        3.12        5.44      3.06 o
  -4   2  14     2557.19     2495.38     56.44 o
  -3   2  14      982.77      947.81     23.36 o
  -2   2  14     1555.54     1478.29     34.59 o
  -1   2  14      520.04      475.26     13.20 o
   0   2  14     1815.19     1776.91     44.24 o
   1   2  14      104.68      106.06      6.31 o
   2   2  14     1882.52     1929.46     44.35 o
   3   2  14      196.26      196.39      8.24 o
   4   2  14       69.58       87.50      5.72 o
   5   2  14     1190.70     1275.85     30.83 o
   6   2  14      703.49      808.91     24.68 o
   7   2  14        4.43        9.01      3.21 o
   8   2  14        1.15        2.35      2.88 o
 -11   3  14      818.94      717.85     44.55 o
 -10   3  14      620.06      590.63     30.01 o
  -9   3  14        8.75       10.31     12.41 o
  -8   3  14      726.55      732.60     54.41 o
  -7   3  14      618.74      593.21     35.08 o
  -6   3  14     3092.77     2986.17     73.46 o
  -5   3  14      509.45      520.94     16.60 o
  -4   3  14      106.56      107.90      6.95 o
  -3   3  14      173.82      183.67      7.89 o
  -2   3  14     5279.94     5304.98    126.91 o
  -1   3  14       90.04       97.53      5.80 o
   0   3  14       22.04       24.72      3.74 o
   1   3  14       35.92       32.10      3.71 o
   2   3  14      129.94      119.08      6.31 o
   3   3  14       52.17       65.11      6.53 o
   4   3  14     1071.81     1114.46     29.65 o
   5   3  14      435.36      455.21     16.44 o
   6   3  14       20.27       23.12      4.50 o
   7   3  14       20.29       12.89      6.55 o
  -7   4  14       28.21       46.20      7.95 o
  -6   4  14       89.23       75.58      7.44 o
  -5   4  14      344.26      351.76     15.38 o
  -4   4  14      227.35      220.74     10.61 o
  -3   4  14      508.01      507.02     17.66 o
  -2   4  14      395.41      404.73     14.68 o
  -1   4  14        4.11        4.13      3.85 o
   0   4  14      236.08      238.69     10.34 o
   1   4  14      408.15      402.94     15.90 o
   2   4  14      334.96      347.70     14.06 o
   3   4  14       25.76       27.15      7.10 o
   4   4  14        9.33        3.82      7.64 o
 -13   0  15      827.73      852.97     48.05 o
 -11   0  15       55.18       72.06      9.94 o
  -9   0  15      680.77      732.81     36.52 o
  -7   0  15     1472.05     1663.08     67.88 o
  -5   0  15     2891.60     2996.05    116.06 o
  -3   0  15      706.59      575.67     22.23 o
  -1   0  15        0.13        0.21      4.55 o
   1   0  15     6006.81     5194.65    194.40 o
   3   0  15      149.53      153.50     10.77 o
   5   0  15     2826.49     2882.21    157.82 o
   7   0  15      702.97      684.12     43.27 o
   9   0  15       81.24       74.46     10.18 o
 -13   1  15      666.58      690.51     21.61 o
 -12   1  15      197.77      208.67     12.45 o
 -11   1  15     3142.65     3301.39     89.88 o
 -10   1  15      362.81      376.16     14.37 o
  -9   1  15       58.49       82.48      7.81 o
  -8   1  15     1182.86     1287.06     38.52 o
  -7   1  15     1997.26     2119.70     59.79 o
  -6   1  15      716.78      779.04     24.97 o
  -5   1  15      952.52      958.54     29.26 o
  -4   1  15      267.62      265.57      9.55 o
  -3   1  15      897.25      815.76     18.97 o
  -2   1  15      282.79      272.58      8.65 o
  -1   1  15     1039.45      907.44     21.01 o
   0   1  15       10.81        8.71      3.07 o
   1   1  15       15.44       10.21      3.55 o
   2   1  15      299.58      293.70     10.79 o
   3   1  15      359.41      363.54     11.42 o
   4   1  15        7.12        8.79      3.37 o
   5   1  15      906.41      973.46     26.79 o
   6   1  15       43.50       49.60      5.11 o
   7   1  15       75.67       84.34      6.20 o
   8   1  15       69.56       69.06      6.55 o
   9   1  15      446.69      398.38     26.09 o
 -12   2  15       55.37       64.44     10.09 o
 -11   2  15      162.81      161.18      9.45 o
 -10   2  15      147.04      152.85      9.71 o
  -9   2  15     3511.40     3708.54    116.46 o
  -8   2  15     2178.22     2222.14     57.52 o
  -7   2  15     1582.11     1502.57     71.81 o
  -6   2  15      316.83      321.81     12.31 o
  -5   2  15     1516.44     1538.33     36.33 o
  -4   2  15      820.81      843.38     21.78 o
  -3   2  15     4385.57     4335.95     95.29 o
  -2   2  15     2864.21     2803.75     62.80 o
  -1   2  15      532.05      510.60     17.61 o
   0   2  15       27.02       25.70      4.30 o
   1   2  15     1226.21     1243.81     36.82 o
   2   2  15      673.20      688.79     25.26 o
   3   2  15      824.73      831.56     25.90 o
   4   2  15       23.78       34.03      4.03 o
   5   2  15       78.16       87.84      6.05 o
   6   2  15      109.89      124.34      5.87 o
   7   2  15     1025.83     1011.59     36.24 o
   8   2  15      115.36      112.64     12.73 o
 -10   3  15      382.60      357.39     22.71 o
  -9   3  15       57.04       71.91     14.00 o
  -8   3  15       29.28       49.64     12.09 o
  -7   3  15     1020.07     1009.25     45.21 o
  -6   3  15        2.71       10.22      5.28 o
  -5   3  15       45.85       49.40      5.45 o
  -4   3  15       57.95       62.38      5.39 o
  -3   3  15      234.40      248.36      9.87 o
  -2   3  15     1269.01     1186.18     31.20 o
  -1   3  15     1338.68     1305.42     42.17 o
   0   3  15        1.14        3.06      3.04 o
   1   3  15       52.25       61.34      4.83 o
   2   3  15      478.52      480.78     15.12 o
   3   3  15      890.64      915.56     25.10 o
   4   3  15      686.92      691.42     21.77 o
   5   3  15      483.90      495.92     17.73 o
   6   3  15        1.09        0.00      3.91 o
  -6   4  15        1.00        0.64      9.00 o
  -5   4  15        9.75        6.45      6.11 o
  -4   4  15      840.33      782.56     39.96 o
  -3   4  15      282.67      281.15     11.82 o
  -2   4  15      122.30      132.06      7.72 o
  -1   4  15       84.60       83.00      6.01 o
   0   4  15      146.87      135.20      7.47 o
   1   4  15      327.61      302.20     12.69 o
   2   4  15      609.16      570.53     30.86 o
   3   4  15       39.63       40.73      9.55 o
 -12   0  16     1062.27     1002.24     44.30 o
 -10   0  16     1284.46     1380.33    106.95 o
  -8   0  16     4372.84     4763.36    182.23 o
  -6   0  16       51.89       54.59      8.36 o
  -4   0  16     2858.95     2678.26    104.35 o
  -2   0  16     5080.44     4842.64    191.24 o
   0   0  16      664.81      541.84     33.41 o
   2   0  16     1801.66     1659.52     65.23 o
   4   0  16      112.50      119.01     14.64 o
   6   0  16      219.11      241.83     21.00 o
   8   0  16      135.28      122.29     11.14 o
 -13   1  16       11.89       12.97      4.75 o
 -12   1  16     1101.96     1118.54     37.41 o
 -11   1  16       58.46       55.94      6.26 o
 -10   1  16     1170.08     1249.36     33.28 o
  -9   1  16        0.21       31.90     13.96 o
  -8   1  16      184.31      193.07     10.91 o
  -7   1  16      460.26      492.07     29.63 o
  -6   1  16     9644.22    10015.35    264.97 o
  -5   1  16      336.05      338.99     13.78 o
  -4   1  16       30.71       37.20      4.46 o
  -3   1  16        2.74        5.96      3.64 o
  -2   1  16     4380.42     4025.75     88.31 o
  -1   1  16      170.06      152.48      7.17 o
   0   1  16     4572.92     4358.95    104.99 o
   1   1  16      172.19      157.64      7.95 o
   2   1  16      579.14      592.72     16.33 o
   3   1  16      320.37      314.20     14.89 o
   4   1  16     2346.92     2495.67     62.06 o
   5   1  16        3.08        3.21      3.60 o
   6   1  16      129.14      116.67      7.04 o
   7   1  16       75.33       72.30      6.07 o
   8   1  16      635.17      656.93     28.12 o
 -12   2  16      817.06      753.58     27.14 o
 -11   2  16       62.29       70.70      6.44 o
 -10   2  16      581.38      628.56     26.60 o
  -9   2  16     2043.20     2066.83     67.10 o
  -8   2  16     3000.76     2879.53     77.18 o
  -7   2  16       90.88       97.12      7.92 o
  -6   2  16      136.11      160.46      9.03 o
  -5   2  16       35.23       27.41      5.72 o
  -4   2  16     2714.22     2680.20     60.72 o
  -3   2  16      482.16      456.69     12.62 o
  -2   2  16      139.16      141.63      7.63 o
  -1   2  16       13.86       15.66      3.61 o
   0   2  16     1723.02     1701.03     48.52 o
   1   2  16      390.15      402.22     15.05 o
   2   2  16      841.50      873.71     27.48 o
   3   2  16      453.20      452.51     16.61 o
   4   2  16      235.97      225.63     10.96 o
   5   2  16       67.39       75.75      5.75 o
   6   2  16     1077.65     1100.97     44.61 o
   7   2  16      102.43       98.39     11.79 o
 -10   3  16      798.29      644.22     90.69 o
  -9   3  16        3.62       12.09      9.55 o
  -8   3  16        1.41        5.73      8.27 o
  -7   3  16      145.67      154.13     13.38 o
  -6   3  16       50.75       65.43      8.92 o
  -5   3  16      353.18      363.88     15.12 o
  -4   3  16      938.21      956.86     24.22 o
  -3   3  16       16.93       18.63      3.84 o
  -2   3  16      579.99      558.91     16.74 o
  -1   3  16      821.83      821.81     22.76 o
   0   3  16      434.98      446.78     12.88 o
   1   3  16      167.21      170.95      8.30 o
   2   3  16      141.57      164.52      8.69 o
   3   3  16      152.55      163.43      8.90 o
   4   3  16      420.39      431.48     19.93 o
   5   3  16       71.33       72.73      8.59 o
  -5   4  16       58.96       40.73     12.09 o
  -4   4  16     1323.00     1115.03     60.32 o
  -3   4  16      237.36      237.11     10.53 o
  -2   4  16       31.37       38.36      4.44 o
  -1   4  16       14.73       15.22      3.89 o
   0   4  16      149.75      133.95      8.93 o
   1   4  16      161.74      160.37     15.91 o
 -13   0  17     2592.02     2274.46    124.10 o
 -11   0  17      158.14      183.53     14.58 o
  -9   0  17     2444.19     2705.21    106.62 o
  -7   0  17     2458.74     2694.71    108.19 o
  -5   0  17     2237.36     2371.79     93.97 o
  -3   0  17     2486.00     2328.18     97.14 o
  -1   0  17       21.08       49.39     25.77 o
   1   0  17        8.05       11.18      4.71 o
   3   0  17     1878.68     1701.30     80.82 o
   5   0  17        6.18        9.55      7.64 o
   7   0  17      938.80     1027.13     59.82 o
 -13   1  17      100.08      104.37     13.36 o
 -12   1  17        2.28        3.29      4.78 o
 -11   1  17     1559.60     1644.49     49.05 o
 -10   1  17      639.86      758.68     26.55 o
  -9   1  17       42.10       52.32      7.35 o
  -8   1  17      197.33      202.73     11.18 o
  -7   1  17     1231.22     1257.80     43.27 o
  -6   1  17        2.80       16.64      7.47 o
  -5   1  17     2426.87     2475.01     69.16 o
  -4   1  17      113.90      110.19      7.16 o
  -3   1  17      130.42      130.90      7.12 o
  -2   1  17        2.99        1.59      2.95 o
  -1   1  17     3830.52     3546.73     86.32 o
   0   1  17      276.57      275.55     10.95 o
   1   1  17      981.40      941.02     26.09 o
   2   1  17       28.61       33.67      5.31 o
   3   1  17     1558.50     1613.51     53.68 o
   4   1  17       67.34       73.86      5.65 o
   5   1  17      475.01      472.55     14.99 o
   6   1  17      154.69      147.49      7.44 o
   7   1  17       22.01       23.31      4.89 o
   8   1  17      166.09      146.37     17.18 o
 -11   2  17        1.35        3.71      4.42 o
 -10   2  17        3.46        1.34      4.64 o
  -9   2  17      970.13     1104.66     57.87 o
  -8   2  17       11.43       24.32      5.38 o
  -7   2  17      146.41      171.04     11.56 o
  -6   2  17        5.36        7.39      4.59 o
  -5   2  17      104.51      105.81      8.61 o
  -4   2  17      525.26      509.77     16.84 o
  -3   2  17       70.23       69.17      5.52 o
  -2   2  17      119.35      123.07      8.68 o
  -1   2  17        9.79       15.30      3.96 o
   0   2  17     2045.47     1998.61     56.11 o
   1   2  17     1103.24     1110.23     35.18 o
   2   2  17      173.73      192.21      9.34 o
   3   2  17      206.63      225.03     10.11 o
   4   2  17      202.38      201.62     10.32 o
   5   2  17      299.57      324.85     13.05 o
   6   2  17      141.18      141.05     12.70 o
  -9   3  17      120.64      105.64     11.60 o
  -8   3  17      457.56      451.84     33.09 o
  -7   3  17     1160.69     1081.81     64.49 o
  -6   3  17     1836.78     1686.92     56.58 o
  -5   3  17      940.09      880.72     33.17 o
  -4   3  17      373.99      373.93     14.92 o
  -3   3  17      256.21      272.28     11.00 o
  -2   3  17      679.34      710.15     20.89 o
  -1   3  17      569.75      567.97     19.15 o
   0   3  17      683.77      719.21     23.04 o
   1   3  17       14.79       17.13      4.39 o
   2   3  17       28.22       28.65      4.78 o
   3   3  17       48.17       50.91      5.08 o
   4   3  17      230.24      250.35     19.01 o
  -4   4  17       60.99       42.00     11.46 o
  -3   4  17      527.16      461.41     24.29 o
  -2   4  17      183.65      172.56     10.85 o
  -1   4  17       45.02       34.12      6.31 o
   0   4  17        1.49        3.25      8.59 o
 -12   0  18      910.93      925.31     54.73 o
 -10   0  18        3.51       19.67      6.94 o
  -8   0  18     2352.51     2567.64    101.89 o
  -6   0  18       74.14       77.63     27.36 o
  -4   0  18     2672.48     2764.94    108.83 o
  -2   0  18      293.94      330.64     17.02 o
   0   0  18     2282.53     2057.77    229.42 o
   2   0  18     7065.15     6791.46    253.79 o
   4   0  18     1463.45     1667.98     94.82 o
   6   0  18     1303.62     1435.06     81.46 o
 -12   1  18     1526.94     1507.33     49.11 o
 -11   1  18      413.06      418.08     16.26 o
 -10   1  18     2159.97     2118.70     59.74 o
  -9   1  18        9.12       10.60      4.99 o
  -8   1  18      101.28      128.47      9.15 o
  -7   1  18      479.47      412.54     16.32 o
  -6   1  18     3602.93     3736.62    102.12 o
  -5   1  18      670.65      688.50     22.84 o
  -4   1  18      208.67      205.19     11.46 o
  -3   1  18       17.75       20.42      4.20 o
  -2   1  18     1226.18     1103.70     27.47 o
  -1   1  18     1640.98     1555.22     40.22 o
   0   1  18      663.22      646.60     19.47 o
   1   1  18      146.26      162.00      9.48 o
   2   1  18      128.29      131.96      9.41 o
   3   1  18      271.31      289.63     14.09 o
   4   1  18      323.76      362.95     14.68 o
   5   1  18      303.61      310.85     13.69 o
   6   1  18      105.84      108.90      8.05 o
   7   1  18       71.72       70.64     10.18 o
 -11   2  18       75.82       72.95      7.01 o
 -10   2  18      449.14      434.57     40.03 o
  -9   2  18       20.80       24.83      6.73 o
  -8   2  18     2079.99     2035.16     57.24 o
  -7   2  18       12.69       25.78      5.68 o
  -6   2  18       85.40      113.88     10.10 o
  -5   2  18       52.83       49.44      6.74 o
  -4   2  18     4302.56     4310.06    117.40 o
  -3   2  18       66.93       74.39     10.32 o
  -2   2  18     1430.67     1413.44     37.37 o
  -1   2  18        2.29        2.60      3.69 o
   0   2  18      792.01      783.37     22.68 o
   1   2  18       66.60       81.53      6.36 o
   2   2  18     1218.38     1251.62     39.50 o
   3   2  18      245.59      270.78     13.79 o
   4   2  18       49.66       45.04      5.47 o
   5   2  18       75.93       66.70      8.37 o
   6   2  18      220.40      230.37     18.46 o
  -9   3  18       76.53       69.37     12.09 o
  -8   3  18      314.19      259.01     23.55 o
  -7   3  18      112.19      113.98     12.38 o
  -6   3  18     1739.42     1532.25     57.86 o
  -5   3  18       53.04       56.51      8.66 o
  -4   3  18      570.20      576.45     23.51 o
  -3   3  18       49.33       40.14      5.16 o
  -2   3  18      756.95      766.34     22.00 o
  -1   3  18      151.72      170.18      9.84 o
   0   3  18     1036.38     1081.06     32.91 o
   1   3  18        8.04       10.05      4.01 o
   2   3  18       29.62       36.55      4.66 o
   3   3  18        8.08        8.91      4.77 o
 -11   0  19       59.54       73.52      9.48 o
  -9   0  19     1901.95     2185.71     87.50 o
  -7   0  19      462.24      507.08     56.00 o
  -5   0  19      721.11      718.01     34.16 o
  -3   0  19     2901.86     2885.57    112.88 o
  -1   0  19      196.89      202.63     13.28 o
   1   0  19     2208.50     2140.82    117.10 o
   3   0  19     1122.18     1104.77     64.91 o
   5   0  19        8.79        6.62      6.35 o
 -12   1  19       19.96       31.18      8.91 o
 -11   1  19     2154.48     2150.91     68.21 o
 -10   1  19        6.91       11.27      4.69 o
  -9   1  19      383.28      401.54     18.08 o
  -8   1  19      158.77      166.16     10.42 o
  -7   1  19      326.64      377.89     15.42 o
  -6   1  19        5.81        9.77      4.82 o
  -5   1  19     2719.43     2719.13    116.29 o
  -4   1  19       76.11       68.69      6.28 o
  -3   1  19        1.69        4.59      4.06 o
  -2   1  19       49.88       45.43      7.87 o
  -1   1  19      334.13      340.10     13.02 o
   0   1  19        9.53        9.17      4.46 o
   1   1  19     1316.43     1306.87     50.24 o
   2   1  19      688.83      727.66     27.15 o
   3   1  19      542.80      575.03     22.34 o
   4   1  19       78.73       80.76      8.39 o
   5   1  19      756.61      764.60     40.73 o
   6   1  19       74.85       54.76      8.91 o
 -10   2  19       90.50       91.62      8.03 o
  -9   2  19     1089.57     1064.59     56.53 o
  -8   2  19     1572.08     1499.26     43.30 o
  -7   2  19      379.37      361.79     14.77 o
  -6   2  19      284.36      279.27     15.33 o
  -5   2  19      350.86      352.38     15.34 o
  -4   2  19        2.86        6.10      5.29 o
  -3   2  19     1370.77     1334.66     40.08 o
  -2   2  19      316.57      305.64     12.19 o
  -1   2  19      113.58      127.48      7.96 o
   0   2  19       55.15       65.79      5.85 o
   1   2  19      657.73      660.17     19.97 o
   2   2  19       17.69       26.14      4.50 o
   3   2  19      423.38      430.61     18.74 o
   4   2  19      184.86      171.41     10.13 o
   5   2  19      113.73      112.00     12.09 o
  -8   3  19      104.38       71.28     13.36 o
  -7   3  19      461.07      398.31     23.23 o
  -6   3  19      403.50      392.43     27.80 o
  -5   3  19      352.25      333.14     21.34 o
  -4   3  19      133.30      130.66     10.34 o
  -3   3  19       56.93       52.92      7.70 o
  -2   3  19      206.85      216.97     11.67 o
  -1   3  19      696.47      708.90     23.24 o
   0   3  19      278.13      315.78     13.30 o
   1   3  19       39.74       36.86      5.64 o
   2   3  19       69.33       53.16      5.77 o
 -10   0  20     1203.61     1211.72     50.59 o
  -8   0  20     2774.81     2957.31    115.64 o
  -6   0  20      135.41      129.97     13.28 o
  -4   0  20     3653.04     3641.15    141.03 o
  -2   0  20      771.06      760.13     33.82 o
   0   0  20        8.62        7.56      6.83 o
   2   0  20     1207.17     1412.15     88.46 o
   4   0  20       19.90       20.36      7.30 o
 -11   1  20      263.87      252.80     11.09 o
 -10   1  20     1963.38     1929.68     53.85 o
  -9   1  20      269.74      256.91     11.73 o
  -8   1  20       29.54       34.72      5.51 o
  -7   1  20       17.84       23.97      5.53 o
  -6   1  20     2980.12     3111.03     86.04 o
  -5   1  20      363.55      330.93     14.37 o
  -4   1  20      684.92      711.88     21.48 o
  -3   1  20      142.21      135.80      8.42 o
  -2   1  20     1347.93     1413.79     48.87 o
  -1   1  20      602.99      633.88     26.02 o
   0   1  20     1467.78     1439.93     75.69 o
   1   1  20      123.96      119.86      9.21 o
   2   1  20      610.33      652.67     24.80 o
   3   1  20        6.50        5.51      4.54 o
   4   1  20      877.79      862.55     46.26 o
   5   1  20      149.10      154.35     14.96 o
 -10   2  20      186.31      151.46     17.82 o
  -9   2  20       65.81       56.59      8.11 o
  -8   2  20     1666.28     1589.46     45.30 o
  -7   2  20      270.83      298.43     15.46 o
  -6   2  20       74.22      103.24      9.78 o
  -5   2  20       37.66       50.12      6.86 o
  -4   2  20     1012.97     1015.53     31.91 o
  -3   2  20     1799.91     1859.80     62.15 o
  -2   2  20      412.92      426.61     17.09 o
  -1   2  20        4.39        7.46      4.22 o
   0   2  20      177.31      185.50      9.32 o
   1   2  20      455.07      470.05     15.36 o
   2   2  20      626.59      676.27     22.05 o
   3   2  20       48.86       57.60      6.24 o
   4   2  20        1.65        7.76      7.95 o
  -6   3  20      318.09      273.65     27.36 o
  -5   3  20       97.50       98.57     19.09 o
  -4   3  20      105.50      104.64      9.51 o
  -3   3  20       70.53       79.29      8.19 o
  -2   3  20      887.99      846.09     30.77 o
  -1   3  20      298.21      302.34     12.91 o
   0   3  20       54.55       52.05      5.96 o
   1   3  20       94.17       67.32      9.48 o
 -11   0  21      232.97      242.82     43.27 o
  -9   0  21      823.04      865.95     38.43 o
  -7   0  21     2649.54     2806.06    109.77 o
  -5   0  21      130.42      122.34     12.71 o
  -3   0  21     1964.95     2043.53     82.29 o
  -1   0  21     1084.74     1076.83     46.44 o
   1   0  21        4.77        7.64     11.46 o
   3   0  21      709.57      842.58     57.28 o
 -10   1  21      121.39      131.61     19.02 o
  -9   1  21      120.19      131.38      8.04 o
  -8   1  21       59.23       69.73      6.50 o
  -7   1  21      590.10      672.06     22.60 o
  -6   1  21      386.06      382.31     15.55 o
  -5   1  21      969.35      993.73     30.99 o
  -4   1  21      197.36      223.41     11.57 o
  -3   1  21      173.35      162.88     12.22 o
  -2   1  21      265.51      264.46     15.17 o
  -1   1  21      771.23      765.96     29.58 o
   0   1  21      618.61      610.76     26.44 o
   1   1  21      181.82      187.01     11.61 o
   2   1  21       52.91       59.54      6.81 o
   3   1  21      258.22      254.25     13.05 o
   4   1  21       73.30       60.70      9.86 o
  -9   2  21      890.50      854.04     52.82 o
  -8   2  21      558.32      505.78     20.78 o
  -7   2  21      650.03      610.51     23.91 o
  -6   2  21       15.92       16.91      6.67 o
  -5   2  21      114.50      127.67     14.04 o
  -4   2  21       27.05       30.07      7.31 o
  -3   2  21     2281.13     2409.34     78.09 o
  -2   2  21      142.71      148.50     11.48 o
  -1   2  21      209.36      205.91     11.23 o
   0   2  21       14.24        8.59      4.36 o
   1   2  21      793.51      792.65     32.55 o
   2   2  21      151.10      183.13     10.91 o
  -5   3  21      216.64      166.73     24.82 o
  -4   3  21        5.43       17.18     12.73 o
  -3   3  21        1.31        1.38      9.22 o
  -2   3  21       53.39       49.92     10.06 o
 -10   0  22      145.66      148.52     19.09 o
  -8   0  22     2979.61     3114.77    120.81 o
  -6   0  22      149.25      168.62     13.75 o
  -4   0  22     2123.69     2142.31     85.89 o
  -2   0  22      806.19      758.84     63.06 o
   0   0  22      430.20      400.52     22.00 o
   2   0  22      522.79      612.21     44.55 o
 -10   1  22     1100.11     1024.59     60.46 o
  -9   1  22        0.36        5.94      4.41 o
  -8   1  22        0.01        6.20      4.44 o
  -7   1  22        4.04        0.53      4.68 o
  -6   1  22     1727.98     1824.03     52.22 o
  -5   1  22      303.66      315.90     15.73 o
  -4   1  22      500.42      576.93     20.20 o
  -3   1  22       10.27       11.77      5.95 o
  -2   1  22      702.72      732.67     32.66 o
  -1   1  22      347.56      338.67     18.12 o
   0   1  22     1098.58     1103.58     39.18 o
   1   1  22      209.38      215.68     13.09 o
   2   1  22       13.71       18.13      5.51 o
   3   1  22       13.12       14.05      8.24 o
  -8   2  22     1042.31      864.22     52.82 o
  -7   2  22       54.89       53.12      7.05 o
  -6   2  22       18.53       19.03      5.90 o
  -5   2  22        1.60        0.00      8.88 o
  -4   2  22      597.10      592.29     26.96 o
  -3   2  22       26.83       31.76      7.03 o
  -2   2  22      292.66      311.02     15.94 o
  -1   2  22      130.70      125.79      9.87 o
   0   2  22      134.27      137.74     13.71 o
   1   2  22        4.97       10.69      8.13 o
  -9   0  23     1597.89     1665.58     66.13 o
  -7   0  23       83.92      120.03     11.93 o
  -5   0  23       99.36      104.84     11.01 o
  -3   0  23     1676.56     1598.41    112.64 o
  -1   0  23        1.22        5.23      9.23 o
   1   0  23      558.91      556.21     41.37 o
  -9   1  23      756.13      679.67     43.27 o
  -8   1  23        0.14        0.00      4.30 o
  -7   1  23      360.05      382.69     16.11 o
  -6   1  23       95.15       93.99      7.53 o
  -5   1  23     2227.20     2133.01     64.48 o
  -4   1  23       98.38       85.25      8.80 o
  -3   1  23       81.55       84.39     15.09 o
  -2   1  23      163.55      160.90     11.30 o
  -1   1  23     1363.74     1294.37     93.87 o
   0   1  23       24.61       25.13      6.94 o
   1   1  23      809.72      761.64     30.03 o
   2   1  23       11.70       12.73     15.91 o
  -6   2  23       20.35        7.64     12.09 o
  -5   2  23        9.30       12.00      9.86 o
  -4   2  23      219.12      211.97     15.27 o
  -3   2  23      263.01      304.06     23.88 o
  -2   2  23      103.81      102.08     12.09 o
  -1   2  23       43.46       34.29      7.03 o
  -8   0  24     1127.42     1105.12     45.87 o
  -6   0  24      609.21      615.39     42.64 o
  -4   0  24      879.02      847.43     37.07 o
  -2   0  24      318.81      309.92     24.18 o
   0   0  24      111.70       92.91     19.09 o
  -7   1  24       27.28       24.17      6.08 o
  -6   1  24      809.95      701.54     71.28 o
  -5   1  24       33.38       28.42      6.22 o
  -4   1  24      219.34      182.70     18.46 o
  -3   1  24        0.47        1.06     14.96 o
  -2   1  24      195.63      176.40     20.07 o
  -1   1  24      377.06      361.91     48.37 o
  -5   0  25        0.34        0.00     12.09 o
 
