# Supplementary material for: Crystal structures of 3-fluoro-N-[2-(tri­fluoro­meth­yl)phen­yl]benzamide, 3-bromo-N-[2-(tri­fluoro­meth­yl)phen­yl]benzamide and 3-iodo-N-[2-(tri­fluoro­meth­yl)phen­yl]benzamide
Source: Acta Crystallogr E Crystallogr Commun. 2016 May 17;72(Pt 6):819–23. doi: 10.1107/S2056989016007866 (PMC4908555; doi:10.1107/S2056989016007866)
Supplement: Supplementary file 4 [file e-72-00819-IIIsup4.hkl]

#
# h,k,l, Fc-squared, Fo-squared, sigma(Fo-squared) and status flag
#
data_III
_shelx_title ' 2ba8.res in P2(1)/n'
_shelx_refln_list_code          4
_shelx_F_calc_maximum      290.95
_exptl_crystal_F_000       752.00
_reflns_d_resolution_high  0.8559
 
loop_
 _symmetry_equiv_pos_as_xyz
 'x, y, z'
 '-x+1/2, y+1/2, -z+1/2'
 '-x, -y, -z'
 'x-1/2, -y-1/2, z-1/2'
 
_cell_length_a    13.3358
_cell_length_b     4.7471
_cell_length_c    22.3558
_cell_angle_alpha  90.000
_cell_angle_beta  105.848
_cell_angle_gamma  90.000
 
_shelx_F_squared_multiplier     1.000
 
loop_
 _refln_index_h
 _refln_index_k
 _refln_index_l
 _refln_F_squared_calc
 _refln_F_squared_meas
 _refln_F_squared_sigma
 _refln_observed_status
   2   0   0     2988.81     3624.81    125.32 o
   4   0   0    55572.08    59615.00   2461.30 o
   6   0   0    26373.44    21717.90   1145.53 o
   8   0   0     4500.22     4035.76    206.19 o
  10   0   0     6216.95     6626.80    482.31 o
  12   0   0      213.95      239.67     33.67 o
  14   0   0     2975.23     2924.24    215.90 o
   1   1   0     2366.97     2440.58     78.47 o
   2   1   0    11943.40    15434.17    558.19 o
   3   1   0     1921.66     1491.25     83.85 o
   4   1   0     9002.78     8654.25    609.74 o
   5   1   0     3323.94     2898.74    128.57 o
   6   1   0     7472.32     5535.53    276.91 o
   7   1   0      125.87      119.64     10.45 o
   8   1   0    12097.92    11542.20    474.71 o
   9   1   0      115.58      126.34     11.73 o
  10   1   0      671.52      705.80     35.50 o
  11   1   0      217.70      228.34     16.02 o
  12   1   0     8003.36     8490.95    351.77 o
  13   1   0      230.66      199.06     15.22 o
  14   1   0      197.98      222.81     23.27 o
   1   2   0     1247.78     1417.86     95.18 o
   2   2   0      234.24      260.46     65.36 o
   3   2   0       18.81       74.28     49.52 o
   4   2   0    12932.02    11969.30    960.55 o
   5   2   0     2291.53     1980.05    127.33 o
   6   2   0     4391.11     4051.47    172.96 o
   7   2   0      232.68      257.29     23.69 o
   8   2   0     5926.32     6055.67    253.09 o
   9   2   0     2899.98     2876.10    150.54 o
  10   2   0     5986.11     5907.59    268.73 o
  11   2   0      316.05      305.32     18.38 o
  12   2   0      318.52      307.63     18.17 o
  13   2   0     1042.58      990.49     44.19 o
   1   3   0     1876.97     1587.40    143.29 o
   2   3   0    12289.08    10667.73    387.52 o
   3   3   0     8966.56     8192.24    721.92 o
   4   3   0      371.29      360.66     26.40 o
   5   3   0      323.67      312.21     24.23 o
   6   3   0     6108.41     6157.52    323.85 o
   7   3   0     1001.55      946.56     61.80 o
   8   3   0     1846.14     1737.69    160.32 o
   9   3   0      176.33      170.64     16.36 o
  10   3   0      269.11      288.77     21.71 o
  11   3   0      264.76      283.65     19.95 o
  12   3   0     2022.22     2086.97    108.19 o
   0   4   0      552.67      520.83     98.05 o
   1   4   0     4495.45     4425.19    260.15 o
   2   4   0     1084.83     1168.93     95.05 o
   3   4   0      630.05      529.45     92.55 o
   4   4   0     1732.63     1668.02    123.30 o
   5   4   0     4133.29     3969.91    217.22 o
   6   4   0      739.83      853.08    107.72 o
   7   4   0      296.97      347.08     25.08 o
   8   4   0      199.63      192.90     26.33 o
   9   4   0     2707.62     2882.91    180.74 o
  10   4   0      761.02      836.38     46.55 o
   1   5   0      580.08      549.92     68.85 o
   2   5   0     1098.71      870.43    114.88 o
   3   5   0      612.98      435.76     78.24 o
   4   5   0      167.50      165.39     47.54 o
   5   5   0       55.84       41.60     31.69 o
   6   5   0      177.86      145.58     39.61 o
 -13   0   1     5210.87     5291.00    385.25 o
 -11   0   1     4097.96     4599.73    338.70 o
  -9   0   1     6739.14     6329.07    322.80 o
  -7   0   1       35.89       60.69     14.95 o
  -5   0   1    16009.49    13890.94    861.51 o
  -3   0   1      141.79      160.01     13.05 o
   3   0   1     3036.37     4350.33    170.85 o
   5   0   1    21848.15    21869.86   1136.43 o
   7   0   1     1810.55     1571.24    168.43 o
   9   0   1    12622.44    12740.70    914.00 o
  11   0   1     3357.45     3555.99    265.42 o
  13   0   1     1707.12     1774.53    136.67 o
 -14   1   1      235.24      220.85     25.75 o
 -13   1   1     2774.30     2685.04    141.45 o
 -12   1   1      387.97      383.51     19.08 o
 -11   1   1     4718.06     4673.75    331.04 o
 -10   1   1      406.47      463.03     25.93 o
  -9   1   1       41.72       59.72     15.48 o
  -8   1   1     1907.36     1684.82     84.60 o
  -7   1   1    19318.52    17167.82   1202.82 o
  -6   1   1       33.78       22.10     21.36 o
  -5   1   1     1040.00      823.58     44.73 o
  -4   1   1     2759.99     2884.70    264.90 o
  -3   1   1     9510.34     7903.38    272.21 o
  -2   1   1     1097.63     1057.58     56.75 o
  -1   1   1    19873.34    18557.03    770.12 o
   0   1   1     6742.95     7103.72    260.39 o
   1   1   1    14439.46    17079.56    899.64 o
   2   1   1    16213.14    20947.44    669.03 o
   3   1   1    17413.86    21265.59    768.62 o
   4   1   1      364.08      427.80     34.54 o
   5   1   1      572.07      517.06     45.22 o
   6   1   1      209.32      229.89     40.16 o
   7   1   1    10819.95     9399.88    387.99 o
   8   1   1     1644.13     1620.45     70.84 o
   9   1   1      908.13      853.30     57.96 o
  10   1   1      121.94      119.78     12.25 o
  11   1   1     2742.60     2718.88    116.96 o
  12   1   1      449.37      501.28     35.69 o
  13   1   1     2810.21     2539.81    108.43 o
  14   1   1       99.04       83.36     12.24 o
 -13   2   1     1320.68     1280.75     56.01 o
 -12   2   1       49.30       52.34      8.21 o
 -11   2   1     2559.67     2564.32    109.97 o
 -10   2   1     2229.15     2301.30     98.91 o
  -9   2   1     6496.48     6348.83    264.54 o
  -8   2   1      127.55      129.54     13.32 o
  -7   2   1       70.71       85.87     12.74 o
  -6   2   1       96.89      115.19     13.51 o
  -5   2   1    14885.20    13704.68    697.38 o
  -4   2   1     8748.46     6867.46    616.90 o
  -3   2   1     4587.36     4018.49    387.23 o
  -2   2   1      573.97      514.89    102.01 o
  -1   2   1     9006.06    10003.29   1519.56 o
   0   2   1     8654.74     9556.98    569.41 o
   1   2   1    15808.70    19940.54   1030.65 o
   2   2   1     2526.72     3396.64    295.13 o
   3   2   1      386.78      507.96     90.12 o
   4   2   1     4373.65     4199.43    193.82 o
   5   2   1     8411.15     7633.19    451.81 o
   6   2   1     1749.11     1721.40     78.30 o
   7   2   1      800.02      799.19     49.37 o
   8   2   1      220.28      241.11     16.28 o
   9   2   1     1705.73     1647.13     74.05 o
  10   2   1     1167.25     1171.22     78.73 o
  11   2   1     1821.42     1776.00     77.94 o
  12   2   1        1.67        0.00      4.97 o
  13   2   1      547.09      506.97     42.59 o
 -12   3   1     1503.34     1491.83     87.60 o
 -11   3   1     1684.55     1789.74     94.54 o
 -10   3   1      798.16      784.39     38.36 o
  -9   3   1      740.54      660.39     43.58 o
  -8   3   1     3023.04     2869.70    161.06 o
  -7   3   1     2299.91     2223.13    110.40 o
  -6   3   1      724.37      724.49     50.53 o
  -5   3   1      121.21      143.81     20.37 o
  -4   3   1      857.57      781.22     86.16 o
  -3   3   1     4278.57     3873.26    223.33 o
  -2   3   1     2458.67     2068.01     98.58 o
  -1   3   1      478.37      436.69     57.65 o
   0   3   1       63.72       57.51     20.94 o
   1   3   1     1215.00     1121.78     62.54 o
   2   3   1     5887.97     5014.34    219.27 o
   3   3   1     5203.06     4937.06    268.05 o
   4   3   1      635.06      617.55     44.20 o
   5   3   1       57.19       53.32     11.32 o
   6   3   1     3594.82     3643.48    160.53 o
   7   3   1     7211.65     7174.27    303.97 o
   8   3   1     4959.01     4639.92    228.14 o
   9   3   1     1988.21     2034.16    107.84 o
  10   3   1      764.40      761.72     58.93 o
  11   3   1     2395.30     2403.42    125.00 o
  12   3   1     2758.65     2744.92    140.75 o
 -10   4   1     2595.51     2821.82    144.96 o
  -9   4   1     1061.70     1073.92     59.17 o
  -8   4   1     1203.16     1276.34     70.36 o
  -7   4   1      677.30      658.80     57.56 o
  -6   4   1     3022.35     3168.98    172.48 o
  -5   4   1     1920.63     1766.42    106.36 o
  -4   4   1     5775.27     5231.40    570.89 o
  -3   4   1      385.42      403.97     34.74 o
  -2   4   1      211.53      241.96     45.13 o
  -1   4   1     1280.03     1195.58     98.73 o
   0   4   1     5601.26     5583.20    318.98 o
   1   4   1     1101.09     1101.02     92.31 o
   2   4   1      450.01      401.64     56.80 o
   3   4   1     1099.41      747.62     94.08 o
   4   4   1     2330.57     2239.07    128.55 o
   5   4   1      510.85      468.17     40.63 o
   6   4   1      848.91      867.98     95.07 o
   7   4   1      262.93      287.09     20.07 o
   8   4   1      527.04      544.03     59.83 o
   9   4   1     1265.07     1290.23     70.02 o
  10   4   1     1728.72     1817.42     95.59 o
  -6   5   1     2766.22     1877.53    162.42 o
  -5   5   1      169.78      111.91     40.60 o
  -4   5   1      163.26      143.60     44.57 o
  -3   5   1      125.93       85.17     42.59 o
  -2   5   1     4818.14     3790.71    317.91 o
  -1   5   1      402.97      312.42     51.11 o
   0   5   1      178.77      137.43     39.90 o
   1   5   1       32.50        0.00     42.59 o
   2   5   1     3213.15     2539.98    230.75 o
   3   5   1      455.62      381.29     77.25 o
   4   5   1     1231.21      962.53    109.93 o
   5   5   1       73.03       60.68     13.52 o
 -14   0   2     4471.19     4646.28    337.71 o
 -12   0   2       57.71       86.16     19.81 o
 -10   0   2    11594.17    12945.35    652.58 o
  -8   0   2    18428.84    18916.38    951.62 o
  -6   0   2    11147.94     8594.45    499.24 o
  -4   0   2    12904.78    10147.85    451.24 o
  -2   0   2     5145.86     3473.72    227.07 o
   2   0   2     1242.18     1964.17     93.95 o
   4   0   2    12991.59    13876.25    588.09 o
   6   0   2     4079.57     3292.56    211.73 o
   8   0   2     4347.05     4379.97    319.89 o
  10   0   2     7671.40     7877.53    571.34 o
  12   0   2       17.19       15.85     16.84 o
  14   0   2     3946.18     3965.01    288.20 o
 -14   1   2        6.85       19.81     11.88 o
 -13   1   2      239.82      233.35     15.43 o
 -12   1   2     6953.71     7051.46    253.47 o
 -11   1   2      615.11      624.09     27.44 o
 -10   1   2     2743.32     2654.64    113.75 o
  -9   1   2      751.93      711.62     44.74 o
  -8   1   2     8201.67     7706.29    585.40 o
  -7   1   2      164.12      206.93     25.84 o
  -6   1   2    13045.06     8655.13    580.30 o
  -5   1   2        8.56        1.25      8.43 o
  -4   1   2     5231.96     4788.93    399.13 o
  -3   1   2     1575.11     1182.21     70.23 o
  -2   1   2    53489.97    38913.66   1610.05 o
  -1   1   2       39.50       71.67      7.43 o
   0   1   2     1127.80     1057.15     45.02 o
   1   1   2       90.36      100.31      9.60 o
   2   1   2    84216.15    96606.16   3967.94 o
   3   1   2     8368.85    10797.81    326.24 o
   4   1   2     5044.82     6377.94    243.82 o
   5   1   2       87.58       82.49     22.49 o
   6   1   2     9933.76     8141.70    318.44 o
   7   1   2     2876.13     2514.89     91.23 o
   8   1   2    17004.40    16031.04    657.30 o
   9   1   2      289.01      267.69     17.92 o
  10   1   2     1449.57     1435.95     65.09 o
  11   1   2      441.62      424.40     33.59 o
  12   1   2     4184.89     4486.85    232.85 o
  13   1   2       90.74       86.97     12.09 o
  14   1   2      111.06      110.92     17.83 o
 -14   2   2     3035.71     2783.97    145.28 o
 -13   2   2      339.09      345.94     18.57 o
 -12   2   2      205.52      180.59     13.10 o
 -11   2   2      195.63      200.29     19.66 o
 -10   2   2     4954.32     5202.94    217.47 o
  -9   2   2     1851.57     1956.18     96.54 o
  -8   2   2     1767.90     1767.95     77.17 o
  -7   2   2      661.55      678.58     29.33 o
  -6   2   2     5589.34     5132.60    187.71 o
  -5   2   2     6925.63     6433.42    270.93 o
  -3   2   2     1083.87      697.12    147.56 o
  -2   2   2     1209.27     1147.99     87.42 o
  -1   2   2     3038.14     3256.71    127.57 o
   0   2   2    26493.46    30611.66   2104.77 o
   1   2   2     3282.02     3858.98    284.28 o
   2   2   2     5827.38     7986.48    426.72 o
   3   2   2      124.02      244.21     31.71 o
   4   2   2    10926.46    10591.32    454.29 o
   5   2   2     4884.93     4547.69    206.22 o
   6   2   2     8734.30     8370.39    348.69 o
   7   2   2       21.88       20.09     18.82 o
   8   2   2     1891.43     1990.39     87.23 o
   9   2   2       92.37      116.26     11.52 o
  10   2   2     6328.53     6098.92    310.56 o
  11   2   2     1220.20     1217.57     54.85 o
  12   2   2        0.76        6.59      5.68 o
  13   2   2      121.25      109.10     11.90 o
 -12   3   2     2957.79     2935.53    130.39 o
 -11   3   2     2762.14     2843.56    120.64 o
 -10   3   2      523.35      504.45     26.79 o
  -9   3   2      130.83      137.21     12.41 o
  -8   3   2     2776.97     2674.00    183.23 o
  -7   3   2     6364.81     6200.12    333.02 o
  -6   3   2     5081.98     5299.05    304.98 o
  -5   3   2     2074.06     2052.35    118.82 o
  -4   3   2     2906.38     2880.40    160.17 o
  -3   3   2     3837.48     3350.43    185.64 o
  -2   3   2     7350.91     6560.34    282.28 o
  -1   3   2     2090.05     1695.28     82.34 o
   0   3   2      136.21       84.51     19.15 o
   1   3   2      763.98      656.67     42.24 o
   2   3   2     5277.83     4636.52    175.01 o
   3   3   2     3276.55     2986.24    132.28 o
   4   3   2     2365.72     2210.98    138.03 o
   5   3   2        4.53        8.54      7.99 o
   6   3   2     3329.14     3350.69    147.64 o
   7   3   2     2680.41     2675.18    119.72 o
   8   3   2      628.15      574.09     32.71 o
   9   3   2      834.47      891.18     50.74 o
  10   3   2       51.24       50.40      8.73 o
  11   3   2      733.86      769.58     43.40 o
  12   3   2     1502.20     1423.05    105.97 o
 -10   4   2      588.45      740.29     41.32 o
  -9   4   2     1818.75     1905.91    100.49 o
  -8   4   2      972.73      983.31     55.67 o
  -7   4   2        6.75        0.00      6.73 o
  -6   4   2      151.49      141.98     23.19 o
  -5   4   2     1371.44     1232.90     60.15 o
  -4   4   2     5731.69     5481.53    411.45 o
  -3   4   2     1697.32     1735.14    127.26 o
  -2   4   2        1.79        0.00     12.40 o
  -1   4   2      733.21      792.06     77.36 o
   0   4   2     2883.68     2708.24    175.01 o
   1   4   2     2565.43     2443.99    196.04 o
   2   4   2      823.94      770.36     79.16 o
   3   4   2      159.69      139.64     44.57 o
   4   4   2     1316.80     1237.75     78.99 o
   5   4   2     2787.03     2620.43    147.78 o
   6   4   2      924.71      972.83    116.86 o
   7   4   2       60.76       64.38      9.94 o
   8   4   2      214.06      244.77     34.35 o
   9   4   2     2336.90     2502.35    130.60 o
  -6   5   2      277.95      172.32     40.60 o
  -5   5   2       94.63       87.15     34.66 o
  -4   5   2       17.57       26.74     30.70 o
  -3   5   2     2445.13     1956.76    184.21 o
  -2   5   2      174.14      141.62     55.46 o
  -1   5   2     1439.63     1375.42    106.01 o
   0   5   2       28.03       23.04     31.72 o
   1   5   2     1880.45     1662.62    170.34 o
   2   5   2      109.72      105.97     48.53 o
   3   5   2     2833.37     2307.34    207.98 o
   4   5   2       18.38        5.66     11.88 o
   5   5   2        1.73        1.02     15.35 o
 -15   0   3     1576.10     1396.31    105.97 o
 -13   0   3     1758.99     2047.87    156.48 o
 -11   0   3     1109.05     1123.96     62.84 o
  -9   0   3    12851.16    14006.19    706.51 o
  -7   0   3     1643.59     1724.01    154.53 o
  -5   0   3    32983.00    28235.07   1477.82 o
  -3   0   3    24553.03    22565.56   2004.79 o
  -1   0   3    15564.88    11640.26    628.64 o
   1   0   3    69737.88    42606.02   3045.06 o
   3   0   3    14902.58    19848.57    717.19 o
   5   0   3    19854.41    19109.87    994.67 o
   7   0   3     2719.19     2324.98    344.60 o
   9   0   3     7552.50     7870.60    569.36 o
  11   0   3     2294.83     2190.48    169.35 o
  13   0   3      226.12      228.77     28.72 o
 -15   1   3     1829.77     1686.39    125.78 o
 -14   1   3       61.23       46.55     13.87 o
 -13   1   3     4703.56     4485.03    187.91 o
 -12   1   3      253.54      292.86     16.19 o
 -11   1   3     6278.63     6313.79    227.28 o
 -10   1   3      729.40      763.98     37.40 o
  -9   1   3     1878.70     1910.54     83.25 o
  -8   1   3      109.04      145.24     15.02 o
  -7   1   3    13091.86    11701.76    568.06 o
  -6   1   3     7148.77     5697.73    452.76 o
  -5   1   3      225.59      200.53     19.28 o
  -4   1   3     1079.48     1013.02     34.70 o
  -3   1   3    15768.24    15218.32    501.40 o
  -2   1   3     4471.44     4536.62    308.61 o
  -1   1   3     3913.22     4089.26    174.87 o
   0   1   3       25.63       16.46      5.57 o
   1   1   3      154.99      189.14     10.80 o
   2   1   3     3635.28     4817.46    182.72 o
   3   1   3    23847.18    28750.29    923.58 o
   4   1   3      915.21     1186.07     57.98 o
   5   1   3     3356.84     3551.02    180.00 o
   6   1   3      321.05      266.28     24.11 o
   7   1   3    13963.85    12836.17    604.40 o
   8   1   3      369.98      363.25     20.30 o
   9   1   3     4466.18     4176.75    249.56 o
  10   1   3        3.50        3.45      9.99 o
  11   1   3     1111.81     1133.49    115.87 o
  12   1   3      588.31      617.84     40.96 o
  13   1   3     5004.04     4571.75    220.27 o
  14   1   3       60.29       65.36     13.87 o
 -14   2   3      824.74      796.40     46.47 o
 -13   2   3     3061.32     3191.45    133.98 o
 -12   2   3      268.31      305.48     30.69 o
 -11   2   3      603.52      648.67     32.17 o
 -10   2   3     3717.42     3834.81    161.81 o
  -9   2   3     9176.80     9416.27    388.18 o
  -8   2   3      697.65      690.56     33.46 o
  -7   2   3      841.49      907.01     52.46 o
  -6   2   3     1612.62     1493.17     74.23 o
  -5   2   3    13196.50    11024.42    502.81 o
  -4   2   3      183.58       90.07     38.35 o
  -3   2   3     5997.11     5153.27    675.33 o
  -2   2   3      592.93      555.99     50.95 o
  -1   2   3     1914.67     1851.40     90.49 o
   0   2   3     1545.38     1447.95     66.07 o
   1   2   3     5336.32     6231.78    478.29 o
   2   2   3       40.34       54.26     16.64 o
   3   2   3      390.94      523.54     51.94 o
   4   2   3     4872.89     5060.72    226.11 o
   5   2   3     5485.50     5008.42    261.44 o
   6   2   3     1657.15     1551.20     71.84 o
   7   2   3       79.60       77.25     13.53 o
   8   2   3     1183.97     1289.47     73.88 o
   9   2   3     6041.33     5900.46    247.18 o
  10   2   3     4711.19     4613.08    305.48 o
  11   2   3     2075.58     2097.39    110.95 o
  12   2   3      386.75      347.43     25.25 o
  13   2   3     1109.90     1063.64     88.64 o
 -12   3   3     1678.73     1603.99     68.99 o
 -11   3   3     2545.36     2667.62    113.40 o
 -10   3   3       93.57      107.58     10.29 o
  -9   3   3       58.19       51.31      8.23 o
  -8   3   3     2556.66     2537.51    109.39 o
  -7   3   3     3013.11     3050.37    160.96 o
  -6   3   3     2030.03     2143.98    109.70 o
  -5   3   3     1145.59     1190.52     74.23 o
  -4   3   3     1210.64     1052.88     67.90 o
  -3   3   3     4540.25     3861.70    208.90 o
  -2   3   3    12423.37    11292.27    475.84 o
  -1   3   3     7710.20     7010.19    300.33 o
   0   3   3        7.74       10.71      5.95 o
   1   3   3     1453.88     1226.50     65.72 o
   2   3   3     9065.08     7989.14    451.80 o
   3   3   3     4313.33     3986.93    185.38 o
   4   3   3     4535.32     4097.71    198.18 o
   5   3   3        0.35       18.05     11.15 o
   6   3   3     1659.01     1657.49     78.46 o
   7   3   3      796.44      840.53     45.13 o
   8   3   3     1600.00     1711.86     76.51 o
   9   3   3      549.83      561.14     34.23 o
  10   3   3      108.61      127.02     13.25 o
  11   3   3      919.51      891.22     49.37 o
  12   3   3      809.58      776.34     60.41 o
 -10   4   3     1306.41     1470.93     77.73 o
  -9   4   3     1272.45     1254.82     68.28 o
  -8   4   3     2063.75     1928.83    151.68 o
  -7   4   3      191.20      183.66     16.17 o
  -6   4   3     1950.06     1910.13    132.61 o
  -5   4   3      514.00      495.89     84.13 o
  -4   4   3     3870.10     3542.19    175.03 o
  -3   4   3       60.51       78.54     16.19 o
  -2   4   3      215.98      277.23     25.38 o
  -1   4   3      875.87      828.06     79.43 o
   0   4   3     5969.54     5256.20    364.40 o
   1   4   3     1589.23     1497.23    112.51 o
   2   4   3      336.05      279.28     60.41 o
   3   4   3      116.67      125.78     42.59 o
   4   4   3     2659.42     2319.25    154.00 o
   5   4   3     3942.54     3659.83    200.27 o
   6   4   3     2109.06     2113.71    121.26 o
   7   4   3      693.18      745.49     63.53 o
   8   4   3      329.53      333.49     34.61 o
   9   4   3      526.33      583.63     34.99 o
  -6   5   3     1232.76      937.77     96.07 o
  -5   5   3       12.75       39.61     27.73 o
  -4   5   3      698.07      585.20     81.21 o
  -3   5   3      467.73      442.69     77.25 o
  -2   5   3     2554.04     2356.86    214.91 o
  -1   5   3      272.64      196.62     43.43 o
   0   5   3       67.50       67.03     33.13 o
   1   5   3      595.23      568.37     98.05 o
   2   5   3     2062.96     1896.34    183.22 o
   3   5   3      251.23      191.14     52.49 o
   4   5   3      983.44      806.05     96.07 o
   5   5   3       11.90        0.00     29.71 o
 -14   0   4     7850.74     7529.25    382.99 o
 -12   0   4     1779.56     1751.05     94.14 o
 -10   0   4    13694.15    15542.90    782.85 o
  -8   0   4     4923.15     4551.05    203.34 o
  -6   0   4     8040.55     9091.65    669.39 o
  -4   0   4    17921.29    19136.09    704.96 o
  -2   0   4     1057.12      909.81     48.10 o
   0   0   4    30981.78    27369.03    950.27 o
   2   0   4     4101.31     5094.03    193.22 o
   4   0   4     6095.90     6771.60    303.04 o
   6   0   4    21779.58    20211.33   1092.79 o
   8   0   4     2950.13     3089.63    228.77 o
  10   0   4    11893.01    12180.25    876.37 o
  12   0   4        8.20       48.53     15.85 o
  14   0   4     3206.11     3011.39    219.86 o
 -15   1   4      184.28      154.50     19.81 o
 -14   1   4       23.10       30.06     12.92 o
 -13   1   4      246.78      266.53     20.23 o
 -12   1   4     4640.60     4934.38    206.59 o
 -11   1   4      224.60      252.61     20.16 o
 -10   1   4     5208.31     5483.59    197.32 o
  -9   1   4      386.70      349.23     19.97 o
  -8   1   4     8089.18     8038.57    287.40 o
  -7   1   4     2861.79     2793.78    156.80 o
  -6   1   4    30359.88    20834.61   2073.62 o
  -5   1   4      254.15      274.61     27.88 o
  -4   1   4     2280.19     2169.28     74.05 o
  -3   1   4     1299.85     1180.08     52.78 o
  -2   1   4    42160.54    37181.56   1357.59 o
  -1   1   4     4092.18     4469.90    136.84 o
   0   1   4    11945.77    11908.67    431.25 o
   1   1   4     1769.03     1950.71     71.38 o
   2   1   4    37896.67    45732.84   1740.52 o
   3   1   4     9193.71    10969.76    363.59 o
   4   1   4      920.60      912.17     56.06 o
   5   1   4      180.16      164.17     31.88 o
   6   1   4     3312.29     2986.13    120.68 o
   7   1   4     1052.70     1029.51     72.04 o
   8   1   4     6121.48     5634.29    283.27 o
   9   1   4      748.11      775.04     54.47 o
  10   1   4      704.51      735.42     47.27 o
  11   1   4       10.94       11.67     11.54 o
  12   1   4     3501.94     3736.65    207.48 o
  13   1   4      103.79      105.59     10.74 o
 -14   2   4     2591.32     2506.26    129.19 o
 -13   2   4      555.20      619.21     29.50 o
 -12   2   4      100.90      111.85      9.76 o
 -11   2   4      630.78      578.43     29.30 o
 -10   2   4     7537.12     7692.04    557.45 o
  -9   2   4     1151.22     1129.01     67.67 o
  -8   2   4     3747.34     3772.61    158.38 o
  -7   2   4      472.07      504.34     23.42 o
  -6   2   4     2481.39     2273.93     91.55 o
  -5   2   4     3729.01     2930.49    119.71 o
  -4   2   4    16871.83    12449.91    553.56 o
  -3   2   4     5273.12     3642.76    247.11 o
  -2   2   4      494.21      493.25     57.41 o
  -1   2   4     7894.37     7488.08    324.07 o
   0   2   4    19001.15    20218.21    845.94 o
   1   2   4      174.69      331.63     35.53 o
   2   2   4     1549.12     1760.63    119.83 o
   3   2   4       90.67       88.90     11.43 o
   4   2   4    16033.45    15562.88    655.76 o
   5   2   4     4715.01     4637.69    242.19 o
   6   2   4     5513.71     5185.93    220.07 o
   7   2   4      343.44      349.26     21.85 o
   8   2   4     1108.70     1137.25     53.74 o
   9   2   4      663.20      658.91     29.87 o
  10   2   4     2944.91     2737.56    117.94 o
  11   2   4     1537.35     1502.78     80.83 o
  12   2   4      131.57      139.09     17.33 o
  13   2   4       55.99       52.49     11.88 o
 -12   3   4     2432.68     2503.12    105.78 o
 -11   3   4     1802.77     1936.32     83.66 o
 -10   3   4      494.98      485.65     25.80 o
  -9   3   4      314.19      301.92     18.95 o
  -8   3   4     1213.86     1332.18     60.20 o
  -7   3   4     3415.72     3442.95    176.74 o
  -6   3   4     2938.79     3042.03    167.85 o
  -5   3   4      106.83      121.61     11.75 o
  -4   3   4      787.71      759.01     51.46 o
  -3   3   4     1793.82     1622.50     80.22 o
  -2   3   4     6712.58     6068.67    262.45 o
  -1   3   4     3060.69     2710.57    124.53 o
   0   3   4       18.59       23.27      6.72 o
   1   3   4       33.29       36.67     12.87 o
   2   3   4     3898.60     3427.26    244.84 o
   3   3   4     4470.15     4065.48    195.49 o
   4   3   4     8698.39     8400.28    381.88 o
   5   3   4      345.92      395.05     26.95 o
   6   3   4     2260.97     2264.05    102.95 o
   7   3   4     2132.94     2179.90    109.09 o
   8   3   4     4790.00     5360.57    232.18 o
   9   3   4      699.63      765.20     44.43 o
  10   3   4        6.97       10.01      6.63 o
  11   3   4     1210.19     1225.85     65.82 o
 -10   4   4      437.90      446.63     26.95 o
  -9   4   4     4772.58     4824.40    246.50 o
  -8   4   4     2620.78     2460.78    175.27 o
  -7   4   4      101.49      116.79     13.56 o
  -6   4   4      309.63      302.23     27.51 o
  -5   4   4     3489.47     3144.92    175.68 o
  -4   4   4     2658.77     2529.52    372.33 o
  -3   4   4     2143.53     1164.57    135.68 o
  -2   4   4      415.06      442.19     42.60 o
  -1   4   4     1953.93     1930.88     97.14 o
   0   4   4     2241.39     2161.75    192.13 o
   1   4   4     4505.69     4250.31    387.68 o
   2   4   4       19.55       33.67     27.73 o
   3   4   4       17.13       11.88     24.76 o
   4   4   4     1741.03     1686.39    159.45 o
   5   4   4     3409.61     3013.99    167.92 o
   6   4   4       54.36       53.77     17.07 o
   7   4   4      560.63      596.92     52.69 o
   8   4   4      266.78      327.55     36.12 o
   9   4   4      784.62      798.51     45.50 o
  -6   5   4       89.25       41.60     29.71 o
  -5   5   4     1173.33      997.19    103.99 o
  -4   5   4        9.85        4.95     28.72 o
  -3   5   4     1103.76     1022.94    114.88 o
  -2   5   4      722.97      703.06     97.06 o
  -1   5   4     4434.86     4329.10    250.32 o
   0   5   4      173.63      146.45     37.23 o
   1   5   4      437.05      462.50     87.15 o
   2   5   4      268.24      260.46     65.36 o
   3   5   4     2308.88     2102.34    194.11 o
   4   5   4      866.60      748.84     49.77 o
   5   5   4      120.03       59.42     36.64 o
 -15   0   5     6516.35     5457.29    392.18 o
 -13   0   5     6041.75     6204.26    259.19 o
 -11   0   5     1954.93     2081.77    110.59 o
  -9   0   5    11862.83    12517.85    631.94 o
  -7   0   5     3289.52     3675.62    187.90 o
  -5   0   5    34743.51    41096.22   1854.54 o
  -3   0   5    10530.87     9214.40    749.92 o
  -1   0   5     2822.10     2166.54     92.13 o
   1   0   5    36986.34    38356.37   1367.91 o
   3   0   5      126.66      137.29     23.20 o
   5   0   5    14183.07    12901.82   1075.93 o
   7   0   5      737.48      755.55     61.40 o
   9   0   5     4039.91     3968.97    293.15 o
  11   0   5     4419.51     4398.79    325.83 o
  13   0   5       46.61       18.82     13.87 o
 -15   1   5     2264.42     1937.98    161.92 o
 -14   1   5       62.89       62.83      7.88 o
 -13   1   5      846.05      909.11     50.99 o
 -12   1   5      529.70      533.10     33.70 o
 -11   1   5     8334.87     9162.21    327.75 o
 -10   1   5      177.78      179.52     10.45 o
  -9   1   5      158.22      198.96     13.56 o
  -8   1   5     1083.90     1084.44     41.82 o
  -7   1   5    14209.21    13355.91    600.95 o
  -6   1   5      775.69      916.14    106.07 o
  -5   1   5     6864.51     6130.33    295.37 o
  -4   1   5      244.53      214.42     18.46 o
  -3   1   5    16387.38    14911.67    488.00 o
  -2   1   5     3746.01     3570.88    118.80 o
  -1   1   5    22817.45    23601.62    689.98 o
   0   1   5     1617.69     1876.47     74.62 o
   1   1   5       87.44       83.00     10.40 o
   2   1   5     4261.08     4522.06    238.12 o
   3   1   5    12496.33    13893.14    512.53 o
   4   1   5     1291.33     1459.21     72.57 o
   5   1   5     1094.53     1100.85     78.33 o
   6   1   5      582.14      562.40     31.22 o
   7   1   5     8626.96     7941.78    403.30 o
   8   1   5     1698.63     1710.90    153.01 o
   9   1   5     1918.47     1981.07    108.18 o
  10   1   5        0.15        0.00     10.14 o
  11   1   5     2977.98     3102.44    164.92 o
  12   1   5      693.04      700.70     44.12 o
  13   1   5     2582.59     2290.20     97.38 o
 -14   2   5      921.62      881.43     48.30 o
 -13   2   5     4021.38     4111.68    149.39 o
 -12   2   5       26.26       20.61      6.37 o
 -11   2   5      403.81      415.45     22.65 o
 -10   2   5     1075.88     1045.07     79.05 o
  -9   2   5     7334.69     7537.07    311.56 o
  -8   2   5     1585.37     1613.06     77.72 o
  -7   2   5      216.15      192.25     12.86 o
  -6   2   5     3275.26     3375.68    122.92 o
  -5   2   5     5891.31     5143.12    149.42 o
  -4   2   5     5710.30     4856.47    199.66 o
  -3   2   5     1373.85     1067.78     97.40 o
  -2   2   5       51.33       61.27     16.98 o
  -1   2   5     6096.32     5677.28    367.64 o
   0   2   5     6205.25     7185.44    454.93 o
   1   2   5    11429.07    12391.57    648.04 o
   2   2   5     4322.93     4773.36    215.24 o
   3   2   5       14.90       41.97      8.25 o
   4   2   5      681.68      604.72     44.42 o
   5   2   5    12437.61    12162.50    618.94 o
   6   2   5     1353.59     1287.14     61.35 o
   7   2   5     5308.67     5359.34    276.96 o
   8   2   5       21.36       42.44     19.34 o
   9   2   5     2483.04     2450.02     92.19 o
  10   2   5      563.23      517.82     26.70 o
  11   2   5     3705.40     3315.43    244.62 o
  12   2   5       40.32       29.53     11.39 o
 -12   3   5     1447.56     1418.16     54.39 o
 -11   3   5     4135.58     4265.06    155.81 o
 -10   3   5      796.76      801.83     38.48 o
  -9   3   5      324.38      340.27     20.39 o
  -8   3   5     2194.00     2314.36    122.04 o
  -7   3   5     7097.13     6770.94    300.16 o
  -6   3   5     3594.07     3482.15    151.81 o
  -5   3   5     1394.21     1365.91     65.09 o
  -4   3   5       82.20       94.80     10.46 o
  -3   3   5     5264.08     4746.39    208.63 o
  -2   3   5     7116.18     6217.49    268.00 o
  -1   3   5     4177.81     3816.05    199.46 o
   0   3   5      646.44      563.02     27.90 o
   1   3   5     1391.81     1322.16     52.89 o
   2   3   5     1348.93     1240.76     53.50 o
   3   3   5     7852.15     7405.88    379.36 o
   4   3   5      322.32      302.66     23.05 o
   5   3   5        5.85        0.00      8.20 o
   6   3   5     1154.87     1096.01     55.45 o
   7   3   5     2670.37     2711.72    126.85 o
   8   3   5      804.15      961.80     87.15 o
   9   3   5     1093.30     1160.94     63.68 o
  10   3   5      112.84      106.96     11.84 o
  11   3   5      184.14      218.87     24.76 o
 -10   4   5     1123.69     1181.18     63.03 o
  -9   4   5      841.22      911.13    102.03 o
  -8   4   5     1900.18     1864.05    118.02 o
  -7   4   5        5.19       17.42      8.04 o
  -6   4   5      817.48      786.17     65.58 o
  -5   4   5      708.52      696.15    139.59 o
  -4   4   5     2310.73     2149.93    266.90 o
  -3   4   5     3159.15     3377.82    248.58 o
  -2   4   5       27.85       37.05     12.47 o
  -1   4   5      198.97      190.20     20.81 o
   0   4   5     4570.90     4158.29    245.39 o
   1   4   5     1876.62     1724.88    179.75 o
   2   4   5      525.15      505.98     74.28 o
   3   4   5      194.89      186.70     29.74 o
   4   4   5     2527.36     2231.09    197.08 o
   5   4   5      735.21      697.12     87.15 o
   6   4   5     2622.19     2457.39    138.31 o
   7   4   5      278.41      351.77     36.93 o
   8   4   5      363.36      454.31     29.31 o
  -6   5   5     1929.29     1722.04    148.55 o
  -5   5   5       41.77       29.02     14.52 o
  -4   5   5      773.04      613.92     81.21 o
  -3   5   5       84.57       48.53     36.64 o
  -2   5   5     1771.52     1728.97    167.37 o
  -1   5   5       42.10       80.96     32.36 o
   0   5   5       15.03        0.00     28.08 o
   1   5   5      110.81       99.04     49.52 o
   2   5   5     1902.42     1795.33    175.29 o
   3   5   5       24.03       28.72     35.65 o
   4   5   5      901.34      875.68     93.59 o
 -14   0   6     2206.91     2199.13    116.94 o
 -12   0   6     2804.51     2974.42    127.84 o
 -10   0   6     5870.60     6710.76    341.73 o
  -8   0   6    15844.37    16330.12    692.65 o
  -6   0   6    11093.56    13743.38    604.42 o
  -4   0   6    33617.86    25052.43   1313.53 o
  -2   0   6       64.96       71.70     14.60 o
   0   0   6    84652.08    76706.20   2724.57 o
   2   0   6     6020.51     6462.02    512.96 o
   4   0   6    22319.13    23812.83   1748.78 o
   6   0   6    10024.92     6349.60    513.90 o
   8   0   6       21.77       32.68     11.88 o
  10   0   6     9316.98     9360.00    677.31 o
  12   0   6       49.29       75.27     18.82 o
 -15   1   6      156.77      141.65     14.75 o
 -14   1   6       14.83       20.65      6.07 o
 -13   1   6      200.69      215.08     17.08 o
 -12   1   6     8174.19     9048.01    459.31 o
 -11   1   6      666.04      791.18     37.43 o
 -10   1   6     2174.55     2273.38     84.28 o
  -9   1   6      539.28      632.74     24.17 o
  -8   1   6     7111.52     7168.41    240.74 o
  -7   1   6      527.66      482.80     23.71 o
  -6   1   6     9158.23     9119.81    328.83 o
  -5   1   6     4842.51     4646.24    203.42 o
  -4   1   6     2040.38     1815.22     92.57 o
  -3   1   6     6061.02     5549.93    263.45 o
  -2   1   6    16725.09    14767.75    638.12 o
  -1   1   6       30.11       32.58      7.61 o
   0   1   6     1318.03     1374.48     49.95 o
   1   1   6        5.99        5.11      5.19 o
   2   1   6    16498.84    19098.85    692.29 o
   3   1   6      986.36     1205.36     55.56 o
   4   1   6    10006.60     9964.00    335.18 o
   5   1   6       62.32       71.96      6.87 o
   6   1   6     2859.81     2614.88    228.23 o
   7   1   6       26.32       44.58     22.78 o
   8   1   6     9682.99    10013.95    490.29 o
   9   1   6      677.98      705.20     60.41 o
  10   1   6        5.13        8.88     10.84 o
  11   1   6       20.07       32.57     11.84 o
  12   1   6     2482.51     2544.62    134.80 o
  13   1   6      671.05      569.38     27.98 o
 -14   2   6     4035.52     3945.34    165.41 o
 -13   2   6     3586.96     3552.65    129.20 o
 -12   2   6     2584.79     2584.30    109.77 o
 -11   2   6        6.52        7.69      5.35 o
 -10   2   6     3509.20     3876.97    163.91 o
  -9   2   6     2894.98     3074.02    169.65 o
  -8   2   6     9318.00     9337.15    393.92 o
  -7   2   6      244.44      241.48     15.37 o
  -6   2   6      201.91      200.56     11.38 o
  -5   2   6      791.98      701.20     28.87 o
  -4   2   6    24053.08    19988.59    598.12 o
  -3   2   6     3632.25     2825.22    162.23 o
  -2   2   6      675.17      581.03     64.32 o
  -1   2   6      150.56      133.47     27.63 o
   0   2   6    14092.58    13198.86   1079.39 o
   1   2   6    11820.97    11928.36    508.66 o
   2   2   6     5929.17     5768.55    219.31 o
   3   2   6     2542.68     2859.75     91.26 o
   4   2   6     4154.54     3867.39    164.29 o
   5   2   6     6044.04     6018.25    252.61 o
   6   2   6     2779.84     2755.63    120.49 o
   7   2   6      862.64      924.60     55.97 o
   8   2   6      819.67      809.29     41.10 o
   9   2   6      385.27      415.29     21.53 o
  10   2   6     2217.58     2187.37     96.63 o
  11   2   6      581.26      521.82     49.52 o
  12   2   6       12.66        8.54      7.64 o
 -12   3   6     2184.40     2141.36     79.67 o
 -11   3   6     1999.86     2157.42     81.13 o
 -10   3   6     2335.53     2494.15     93.54 o
  -9   3   6      112.76       99.47      9.73 o
  -8   3   6     1906.60     1875.72    111.93 o
  -7   3   6     6156.47     5481.83    200.99 o
  -6   3   6     8358.84     7894.08    357.34 o
  -5   3   6     1213.51     1237.28     58.47 o
  -4   3   6       17.07       29.06      8.09 o
  -3   3   6     4704.55     4124.65    183.01 o
  -2   3   6     7456.70     6457.66    353.81 o
  -1   3   6     2751.59     2502.15    134.01 o
   0   3   6      181.86      194.23     15.15 o
   1   3   6     1210.77     1217.45     60.47 o
   2   3   6     2026.18     1892.07     76.60 o
   3   3   6     4057.32     3662.61    239.32 o
   4   3   6      766.93      793.89     54.22 o
   5   3   6      347.64      362.59     34.26 o
   6   3   6     1781.36     1726.84    102.37 o
   7   3   6     3753.50     3726.70    188.91 o
   8   3   6     1159.68     1294.02     76.26 o
   9   3   6     1095.11     1189.68     65.08 o
  10   3   6        5.45        1.49     13.37 o
  11   3   6       68.64       78.24     13.87 o
 -10   4   6     1313.73     1397.53     93.04 o
  -9   4   6     2789.32     2823.15    189.30 o
  -8   4   6      248.42      236.65     19.13 o
  -7   4   6      388.48      415.90     26.66 o
  -6   4   6      496.81      481.85     45.15 o
  -5   4   6     4407.56     3942.83    350.59 o
  -4   4   6     1312.16     1326.46    236.70 o
  -3   4   6     2241.67     2161.15    208.97 o
  -2   4   6      104.68      123.67     17.17 o
  -1   4   6     1630.31     1686.85     87.58 o
   0   4   6     1303.04     1324.80     72.06 o
   1   4   6     4726.86     4197.88    195.42 o
   2   4   6     1070.25     1029.74     79.72 o
   3   4   6       72.78       70.32     21.01 o
   4   4   6     1527.51     1404.55     91.93 o
   5   4   6     2894.27     2625.15    223.82 o
   6   4   6     3506.15     3103.57    169.95 o
   7   4   6      926.14      841.84    121.81 o
   8   4   6      256.46      269.46     30.21 o
  -6   5   6     1506.45     1250.73    114.88 o
  -5   5   6      491.58      432.86     34.78 o
  -4   5   6        8.14       14.86     27.73 o
  -3   5   6      618.23      643.64     84.18 o
  -2   5   6     1079.45     1184.37    125.78 o
  -1   5   6     3562.63     3805.58    230.26 o
   0   5   6       86.85       51.03     28.30 o
   1   5   6      235.60      243.63     65.36 o
   2   5   6      602.12      563.42     90.12 o
   3   5   6     2367.99     2232.08    202.03 o
   4   5   6      117.71      144.59     46.55 o
 -15   0   7     3609.59     2981.68    216.89 o
 -13   0   7     8335.96     8811.54    365.30 o
 -11   0   7      904.12     1024.79     48.46 o
  -9   0   7    10939.24    11985.51    604.63 o
  -7   0   7     1031.19     1069.23     71.69 o
  -5   0   7     4491.19     4683.24    425.34 o
  -3   0   7    10264.20     8926.88    396.69 o
  -1   0   7     3384.63     3137.27    180.30 o
   1   0   7    16122.26    16513.83    851.45 o
   3   0   7     7528.09     8031.29    775.85 o
   5   0   7    11038.98    10615.04    560.88 o
   7   0   7     5754.26     6590.16    475.37 o
   9   0   7     3228.79     3385.75    252.54 o
  11   0   7     1259.08     1324.01    108.94 o
  13   0   7      221.03      188.17     24.76 o
 -15   1   7     3174.60     3043.08    221.84 o
 -14   1   7       17.76       14.29      5.95 o
 -13   1   7     2750.72     2841.96    122.32 o
 -12   1   7      206.32      227.34     15.18 o
 -11   1   7    12325.17    14013.77    575.72 o
 -10   1   7       13.41       21.35      5.35 o
  -9   1   7     1393.15     1511.50     59.96 o
  -8   1   7     1628.13     1744.85     63.08 o
  -7   1   7    23736.15    23333.47    636.47 o
  -6   1   7       34.82       36.69      5.70 o
  -5   1   7    12449.99    11894.25    738.76 o
  -4   1   7      260.09      263.30     25.89 o
  -3   1   7    18056.44    17063.86    607.38 o
  -2   1   7      118.46       93.23     12.48 o
  -1   1   7    17520.95    17898.80    650.15 o
   0   1   7     4675.61     4912.70    245.57 o
   1   1   7     2946.79     3220.72    130.48 o
   2   1   7     1408.09     1382.49     70.44 o
   3   1   7    28942.87    29473.11   1069.48 o
   4   1   7     4034.58     4179.71    136.04 o
   5   1   7      259.64      268.48     20.55 o
   6   1   7      486.43      514.35     32.21 o
   7   1   7     5854.64     5672.52    290.62 o
   8   1   7      732.89      750.99     37.14 o
   9   1   7     6118.85     6265.40    406.49 o
  10   1   7        0.29        0.00      9.73 o
  11   1   7      838.61      901.60     54.97 o
  12   1   7      238.25      219.83     33.67 o
 -14   2   7      326.24      346.19     19.17 o
 -13   2   7     2722.30     2858.36    148.10 o
 -12   2   7     1125.43     1175.91     46.78 o
 -11   2   7     1138.33     1128.00     54.18 o
 -10   2   7      973.25     1017.92     47.43 o
  -9   2   7    10032.52    11199.03    400.92 o
  -8   2   7     1404.92     1400.72     54.08 o
  -7   2   7      186.52      235.10     17.07 o
  -6   2   7       22.00       29.25      5.39 o
  -5   2   7    14505.43    12787.81    424.97 o
  -4   2   7     3231.07     2473.63    111.90 o
  -3   2   7    11094.94     8531.81    357.75 o
  -2   2   7      341.92      346.16     23.88 o
  -1   2   7     3683.27     3285.99    119.58 o
   0   2   7     5842.71     5551.42    299.48 o
   1   2   7    14603.79    13664.18    498.82 o
   2   2   7     1748.39     2023.17     66.99 o
   3   2   7      718.05      684.47     27.45 o
   4   2   7      254.63      242.98     16.13 o
   5   2   7     8213.30     8160.63    340.44 o
   6   2   7      892.37      871.37     42.90 o
   7   2   7     1395.10     1392.02     81.21 o
   8   2   7       36.54       39.85     13.02 o
   9   2   7     2065.39     2048.20     78.08 o
  10   2   7      502.17      479.98     45.51 o
  11   2   7     2340.34     1919.19    108.70 o
  12   2   7      357.94      335.73     30.70 o
 -12   3   7     2018.87     1982.89     74.09 o
 -11   3   7     2078.04     2387.70     88.93 o
 -10   3   7     1653.14     1791.02     68.65 o
  -9   3   7      156.90      156.29     11.97 o
  -8   3   7      341.90      351.33     20.15 o
  -7   3   7     1295.13     1247.93     78.76 o
  -6   3   7     3338.20     3304.57    187.45 o
  -5   3   7     1261.40     1225.58     77.19 o
  -4   3   7       66.77       82.86     11.54 o
  -3   3   7      645.34      575.48     29.82 o
  -2   3   7     2406.75     2202.61    116.31 o
  -1   3   7     4435.02     4139.03    292.04 o
   0   3   7      886.50      818.91     39.48 o
   1   3   7       72.13       72.45      9.71 o
   2   3   7     5184.97     5071.87    189.46 o
   3   3   7     3213.90     3074.11    134.71 o
   4   3   7     2395.65     2497.38    139.72 o
   5   3   7     1150.28      975.77    159.45 o
   6   3   7      539.51      577.77     44.72 o
   7   3   7     3098.51     3051.16    168.17 o
   8   3   7     2036.00     2349.68    102.49 o
   9   3   7     1435.73     1465.00     83.93 o
  10   3   7        6.49        4.90     11.39 o
 -10   4   7     1408.72     1410.18    104.98 o
  -9   4   7     2449.91     2448.53    124.47 o
  -8   4   7     2204.08     2348.76    103.71 o
  -7   4   7      631.18      642.50     34.94 o
  -6   4   7      980.87      980.99     64.87 o
  -5   4   7     2097.43     2096.54    122.75 o
  -4   4   7     3148.39     2941.31    390.65 o
  -3   4   7      524.94      581.60     42.38 o
  -2   4   7      352.71      422.75     33.09 o
  -1   4   7     1650.15     1770.75     90.56 o
   0   4   7     2778.01     2796.93    132.69 o
   1   4   7      776.87      840.38     58.10 o
   2   4   7     1637.83     1628.44    105.30 o
   3   4   7      966.18      951.15     72.79 o
   4   4   7      275.93      327.42     37.23 o
   5   4   7      453.70      466.06     44.23 o
   6   4   7     1352.20     1229.93    121.81 o
   7   4   7       25.07       27.92      8.59 o
   8   4   7       88.46      115.87     15.85 o
  -5   5   7        8.55        0.00     13.37 o
  -4   5   7        5.47       26.65     13.63 o
  -3   5   7       55.93       70.32     34.66 o
  -2   5   7     2915.05     3105.48    256.50 o
  -1   5   7      551.44      586.47     61.15 o
   0   5   7      745.12      722.86    103.99 o
   1   5   7       50.41       54.47     45.56 o
   2   5   7     1194.55     1052.65    123.80 o
   3   5   7      308.79      274.33     61.40 o
 -14   0   8     9681.63     8962.84    370.64 o
 -12   0   8     1989.65     2146.46     94.10 o
 -10   0   8     4871.72     5575.60    233.83 o
  -8   0   8    19015.37    19951.58    818.73 o
  -6   0   8     1468.41     1460.88     61.56 o
  -4   0   8    27170.39    18399.83    983.39 o
  -2   0   8     2619.87     2772.90    189.10 o
   0   0   8    12179.87    11647.46    609.47 o
   2   0   8    10777.72    10430.88    655.57 o
   4   0   8     6505.92     6473.28    287.07 o
   8   0   8        3.90       22.78     12.87 o
  10   0   8     3420.35     3530.24    264.43 o
  12   0   8      122.36      135.68     22.78 o
 -15   1   8       59.35       50.07     19.81 o
 -14   1   8      572.69      561.46     28.16 o
 -13   1   8       24.27       25.70      9.56 o
 -12   1   8     4826.20     5147.46    187.15 o
 -11   1   8     2011.41     2202.06     83.12 o
 -10   1   8    11065.87    12200.91    433.97 o
  -9   1   8       70.22       74.21      6.63 o
  -8   1   8     4506.16     4926.90    172.87 o
  -7   1   8      575.73      628.75     26.40 o
  -6   1   8    14570.55    13804.02    431.66 o
  -5   1   8     1961.20     1899.02    119.80 o
  -4   1   8     1501.46     1536.45     74.29 o
  -3   1   8      928.84      953.89     52.92 o
  -2   1   8    22419.74    21145.53    647.79 o
  -1   1   8      821.35      755.66     42.89 o
   0   1   8     4564.82     4385.73    176.75 o
   1   1   8     4552.52     4729.26    169.46 o
   2   1   8    13986.21    12527.01    734.17 o
   3   1   8     2052.13     2103.85     86.11 o
   4   1   8     7367.75     7054.47    188.23 o
   5   1   8      686.20      801.01     31.81 o
   6   1   8     1277.62     1231.82    107.45 o
   7   1   8     1350.19     1416.79     78.08 o
   8   1   8     8201.94     8872.85    559.02 o
   9   1   8     1580.93     1577.29     88.57 o
  10   1   8       40.82       48.94     12.55 o
  11   1   8      292.33      309.97     40.60 o
  12   1   8     2010.35     1852.75     99.44 o
 -14   2   8     1763.69     1937.68     83.05 o
 -13   2   8      673.71      806.31     38.56 o
 -12   2   8     1317.86     1413.86     54.45 o
 -11   2   8     1787.63     1793.57     68.60 o
 -10   2   8     3681.68     4078.74    133.55 o
  -9   2   8     2003.12     2177.72     81.57 o
  -8   2   8     5710.88     5835.20    188.60 o
  -7   2   8      549.96      604.97     24.50 o
  -6   2   8     1079.58     1046.83     33.73 o
  -5   2   8     6561.50     6274.62    240.23 o
  -4   2   8    12486.37    10459.72    478.89 o
  -3   2   8     1349.59     1209.99     38.92 o
  -2   2   8       42.68       92.39     11.87 o
  -1   2   8      534.95      535.90     20.80 o
   0   2   8     7918.92     7236.33    239.65 o
   1   2   8     1712.38     1556.24     49.22 o
   2   2   8     1948.30     1846.57     57.46 o
   3   2   8      320.26      350.35     17.30 o
   4   2   8     4300.82     4366.47    185.64 o
   5   2   8     5178.41     5372.31    227.04 o
   6   2   8     5709.72     5634.59    236.38 o
   7   2   8       41.46       53.48     14.86 o
   8   2   8       33.83       31.34      8.15 o
   9   2   8      627.16      643.71     37.57 o
  10   2   8     4155.79     3620.99    188.73 o
  11   2   8      541.56      460.52     47.54 o
 -12   3   8     2548.21     2518.79     92.92 o
 -11   3   8     3958.89     4180.77    152.49 o
 -10   3   8     1997.51     2056.26     77.71 o
  -9   3   8       37.31       38.21      6.57 o
  -8   3   8     1086.27     1084.39     45.86 o
  -7   3   8     4068.41     3969.00    132.22 o
  -6   3   8     6683.10     6708.33    282.59 o
  -5   3   8     1930.66     2007.62    116.43 o
  -4   3   8      349.08      396.83     25.74 o
  -3   3   8     2281.05     2100.20     84.10 o
  -2   3   8    11473.95    11118.57    555.75 o
  -1   3   8     8437.04     8341.09    357.45 o
   0   3   8      300.41      384.65     32.13 o
   1   3   8      169.88      163.14     14.02 o
   2   3   8     4482.15     4633.43    177.15 o
   3   3   8     4185.63     4008.84    173.64 o
   4   3   8     4461.44     4465.68    192.35 o
   5   3   8     1568.08     1523.35     92.50 o
   6   3   8     1263.57     1231.44     78.11 o
   7   3   8     1735.79     1629.23    101.51 o
   8   3   8      835.19     1025.06     48.06 o
   9   3   8      478.22      540.18     30.90 o
  10   3   8      131.97      155.49     20.80 o
 -10   4   8      797.96      803.08     62.39 o
  -9   4   8     2286.91     2353.50    101.86 o
  -8   4   8      731.25      734.59     37.49 o
  -7   4   8     1057.29     1099.34     69.86 o
  -6   4   8       33.27       34.29     13.52 o
  -5   4   8     3330.09     3360.15    187.12 o
  -4   4   8     3647.32     3601.80    198.96 o
  -3   4   8     2748.01     2980.03    140.55 o
  -2   4   8     1652.02     1766.31     90.48 o
  -1   4   8      256.59      291.44     26.19 o
   0   4   8     1586.23     1669.25     86.45 o
   1   4   8     4772.78     4798.44    184.88 o
   2   4   8     2764.81     2797.79    181.24 o
   3   4   8        4.47        0.00     17.06 o
   4   4   8       22.47       26.15     18.87 o
   5   4   8     1144.51     1253.76    129.74 o
   6   4   8     1254.89     1067.51    108.94 o
   7   4   8      597.95      695.13     55.46 o
  -5   5   8      427.45      522.81     63.38 o
  -4   5   8      531.50      466.57     72.74 o
  -3   5   8     1128.34     1237.85    119.83 o
  -2   5   8      273.55      320.88     58.43 o
  -1   5   8     1463.21     1537.29    104.48 o
   0   5   8       48.80        0.00     43.58 o
   1   5   8      419.57      421.89     83.19 o
   2   5   8      449.74      336.72     70.32 o
 -15   0   9     1074.23      869.44     70.32 o
 -13   0   9     4478.29     4717.91    198.39 o
 -11   0   9       42.83       52.08      8.42 o
  -9   0   9    25152.12    27826.35   1140.78 o
  -7   0   9     2929.96     2837.80    112.43 o
  -5   0   9    36795.05    26455.88   2586.08 o
  -3   0   9    20413.99    17321.32    747.72 o
  -1   0   9    10285.03     8839.83    484.97 o
   1   0   9    24180.76    22182.84   1144.77 o
   3   0   9     1228.67     1251.14     77.76 o
   5   0   9    21377.77    21156.89   1062.55 o
   7   0   9     5631.87     6303.05    455.57 o
   9   0   9     6251.34     5782.12    421.89 o
  11   0   9     9535.66     9062.89    654.53 o
 -15   1   9     5454.67     4941.60    252.79 o
 -14   1   9        4.09       15.15      7.40 o
 -13   1   9     2236.80     2336.48     86.97 o
 -12   1   9     1623.95     1827.80     69.85 o
 -11   1   9     6386.51     5164.43    218.16 o
 -10   1   9     1731.55     1902.56     64.79 o
  -9   1   9      148.92      219.71     22.66 o
  -8   1   9        8.25       16.74      7.96 o
  -7   1   9     8688.91     8694.34    266.67 o
  -6   1   9     3176.08     2988.98     85.72 o
  -5   1   9     3122.15     2625.19     85.44 o
  -4   1   9     2031.18     2380.07    114.64 o
  -3   1   9     8634.01     8445.23    298.04 o
  -2   1   9      603.89      605.55     38.97 o
  -1   1   9    10960.28    10657.13    511.98 o
   0   1   9       34.52       30.49     10.34 o
   1   1   9       50.54       66.85     15.43 o
   2   1   9      232.83      231.15     22.19 o
   3   1   9    14112.38    13478.00    373.96 o
   4   1   9       37.65       46.01      9.21 o
   5   1   9     3200.08     3160.09    114.88 o
   6   1   9       16.54       25.75      7.70 o
   7   1   9     4058.75     3963.92    222.34 o
   8   1   9       19.04       35.87      8.34 o
   9   1   9     3050.90     3028.69    160.36 o
  10   1   9        0.94        0.00      9.99 o
  11   1   9      193.70      196.59     20.31 o
  12   1   9       14.15        6.44      9.80 o
 -14   2   9      211.17      222.52     14.13 o
 -13   2   9     5167.40     5571.76    233.07 o
 -12   2   9      892.95      897.67     36.45 o
 -11   2   9        5.80        3.96      5.57 o
 -10   2   9     1417.87     1462.62     56.81 o
  -9   2   9    10054.26    11300.23    362.24 o
  -8   2   9     1884.56     1987.19     62.29 o
  -7   2   9     4007.70     4218.52    126.11 o
  -6   2   9      156.75      173.62     10.22 o
  -5   2   9     2993.46     2630.43     77.02 o
  -4   2   9     1530.80     1325.95     47.80 o
  -3   2   9    14176.62    13272.87    343.55 o
  -2   2   9     4380.04     4249.79    123.94 o
  -1   2   9      983.89      950.38     30.67 o
   0   2   9     2926.02     2833.27     90.29 o
   1   2   9    11106.77    11332.93    337.61 o
   2   2   9     2217.33     2299.43     73.30 o
   3   2   9      392.16      440.13     20.99 o
   4   2   9      796.76      807.08     40.13 o
   5   2   9     5901.97     5958.72    251.62 o
   6   2   9     1383.08     1453.42     66.65 o
   7   2   9      886.30      993.23     83.19 o
   8   2   9       24.21       32.36      9.73 o
   9   2   9     1235.30     1230.32     69.99 o
  10   2   9      781.56      611.94     56.45 o
  11   2   9     1060.53      769.41     76.26 o
 -12   3   9      892.58      886.08     36.68 o
 -11   3   9     5839.36     5870.38    212.17 o
 -10   3   9     1133.41     1167.19     46.24 o
  -9   3   9      292.31      284.02     15.64 o
  -8   3   9      587.33      619.43     26.05 o
  -7   3   9     5604.92     5886.27    192.37 o
  -6   3   9     4047.01     4301.96    142.50 o
  -5   3   9     1374.93     1357.14     55.85 o
  -4   3   9      250.63      279.15     21.54 o
  -3   3   9     2281.21     2268.40     91.33 o
  -2   3   9     3001.47     3041.40    141.21 o
  -1   3   9     5155.78     5339.06    225.25 o
   0   3   9      347.42      393.30     24.11 o
   1   3   9      194.87      229.77     18.20 o
   2   3   9     1252.50     1246.29     60.42 o
   3   3   9     3616.21     3819.49    165.24 o
   4   3   9      955.81      975.23     49.16 o
   5   3   9     1121.67     1141.92     72.89 o
   6   3   9       11.95       16.00     11.98 o
   7   3   9      864.79      882.36     65.86 o
   8   3   9     1720.18     1909.34     83.79 o
   9   3   9     1596.49     1512.94     78.35 o
 -10   4   9     1132.26     1055.63     80.22 o
  -9   4   9      858.24      872.68     60.91 o
  -8   4   9     2321.25     2475.67    135.61 o
  -7   4   9       30.37       42.13     14.36 o
  -6   4   9      247.41      274.04     28.64 o
  -5   4   9      889.19      956.52     64.27 o
  -4   4   9     4314.15     4278.00    234.17 o
  -3   4   9      769.33      893.07     53.93 o
  -2   4   9      249.67      259.03     26.09 o
  -1   4   9      118.44      116.22     22.49 o
   0   4   9     3109.71     3399.61    157.91 o
   1   4   9     1482.56     1540.25     68.32 o
   2   4   9     1460.58     1568.25    102.08 o
   3   4   9      286.43      294.83     36.88 o
   4   4   9     1025.72     1027.97     73.17 o
   5   4   9      616.68      666.73     52.45 o
   6   4   9     2432.06     1840.88    161.43 o
   7   4   9      660.54      627.79     50.51 o
  -5   5   9      116.86      120.82     35.65 o
  -4   5   9        1.77       22.78     23.77 o
  -3   5   9       50.60       76.26     30.70 o
  -2   5   9     1894.65     1990.43    170.34 o
  -1   5   9      365.03      332.91     52.49 o
   0   5   9     1371.26     1156.64    132.71 o
   1   5   9       60.85       52.49     47.54 o
 -14   0  10     8561.15     8099.24    335.38 o
 -12   0  10     1689.93     1912.89     84.54 o
 -10   0  10     8244.60     9237.41    383.21 o
  -8   0  10    14633.01    15401.79    634.05 o
  -6   0  10       48.90       47.73      9.86 o
  -4   0  10    16449.50    11861.27    665.43 o
  -2   0  10    22116.16    21519.86   1492.74 o
   0   0  10    13866.98    11433.06    652.27 o
   2   0  10     8551.82     7978.56    347.97 o
   4   0  10     3843.06     3748.33    192.23 o
   6   0  10     7988.94     8521.17    612.93 o
   8   0  10       86.54       73.29     16.84 o
  10   0  10     4179.44     4253.20    314.93 o
  12   0  10      172.54      185.20     25.75 o
 -15   1  10      175.78      162.42     20.80 o
 -14   1  10     2092.10     2094.17     90.31 o
 -13   1  10        2.48       10.50      4.52 o
 -12   1  10     2759.19     3145.19    116.07 o
 -11   1  10       59.43       68.86      6.97 o
 -10   1  10    11486.01    11904.82    605.32 o
  -9   1  10      823.44      859.06     34.97 o
  -8   1  10     2024.75     2236.31     75.16 o
  -7   1  10      893.35      893.42     46.86 o
  -6   1  10    27328.75    25920.65    605.75 o
  -5   1  10       27.80       41.60      4.93 o
  -4   1  10       51.07       60.33      7.06 o
  -3   1  10     2429.48     2601.64    125.77 o
  -2   1  10    22164.32    21546.82    716.09 o
  -1   1  10     2274.19     2146.85    109.78 o
   0   1  10     7086.56     5726.86    219.96 o
   1   1  10     1281.45     1405.92     73.38 o
   2   1  10     6802.90     6569.73    202.13 o
   3   1  10     2442.46     2285.85     99.35 o
   4   1  10     6469.61     6748.41    242.96 o
   5   1  10       89.47       98.45      7.74 o
   6   1  10      209.25      277.58     50.51 o
   7   1  10     1272.77     1424.77     84.13 o
   8   1  10     3667.48     3724.31    158.38 o
   9   1  10       37.69       58.37     14.36 o
  10   1  10      490.56      485.29     34.93 o
  11   1  10      315.81      302.62     37.63 o
 -14   2  10     4069.73     4031.97    168.47 o
 -13   2  10     2635.82     2850.40    121.56 o
 -12   2  10     3931.68     4155.57    175.69 o
 -11   2  10       57.57       53.39      6.43 o
 -10   2  10     3142.14     3406.31    112.38 o
  -9   2  10     2710.22     2983.74     98.82 o
  -8   2  10     9342.00     9888.89    289.87 o
  -7   2  10      901.92      970.78     33.56 o
  -6   2  10     1022.08     1118.48     37.63 o
  -5   2  10     2374.40     2231.86     69.54 o
  -4   2  10    14081.91    13197.61    340.30 o
  -3   2  10     3239.35     3109.31     88.69 o
  -2   2  10      705.99      683.03     21.66 o
  -1   2  10     3270.03     3289.12     91.26 o
   0   2  10     9360.78     9388.40    283.19 o
   1   2  10      402.11      399.22     17.74 o
   2   2  10     5844.89     6158.89    182.37 o
   3   2  10        8.22       22.01      5.15 o
   4   2  10      978.16     1082.97     44.48 o
   5   2  10      651.08      623.13     33.35 o
   6   2  10     5360.88     5618.52    237.13 o
   7   2  10     1134.35     1199.23     97.06 o
   8   2  10       10.92       16.08     10.40 o
   9   2  10      236.66      232.56     21.28 o
  10   2  10     1582.58     1322.03    103.99 o
 -12   3  10     1597.65     1515.67     57.39 o
 -11   3  10     2030.63     2143.04     80.06 o
 -10   3  10     1207.74     1273.08     58.87 o
  -9   3  10      167.69      181.71     12.97 o
  -8   3  10      364.28      404.29     19.58 o
  -7   3  10     1881.11     1872.44     66.16 o
  -6   3  10     2356.84     2629.01    101.47 o
  -5   3  10     3840.50     4123.17    154.30 o
  -4   3  10      941.88     1010.19     46.84 o
  -3   3  10      489.20      506.52     35.55 o
  -2   3  10     5897.00     6261.81    274.31 o
  -1   3  10     3898.33     4221.44    180.12 o
   0   3  10     1824.48     1872.82     79.02 o
   1   3  10       18.69       26.10      7.91 o
   2   3  10     1393.53     1484.07     71.10 o
   3   3  10     3959.57     4303.52    186.60 o
   4   3  10     4153.24     4047.54    216.03 o
   5   3  10       25.29       47.75      9.18 o
   6   3  10      644.16      616.27     46.16 o
   7   3  10     1827.85     1968.64    153.51 o
   8   3  10     1788.44     1948.86     84.76 o
   9   3  10      234.52      231.71     20.44 o
 -10   4  10      267.21      266.41     25.75 o
  -9   4  10     4554.00     4270.52    239.62 o
  -8   4  10     3040.32     3274.48    175.04 o
  -7   4  10      801.60      926.36     59.70 o
  -6   4  10       80.29      110.53     17.72 o
  -5   4  10     3775.09     3980.81    217.93 o
  -4   4  10     2235.04     2535.00    145.62 o
  -3   4  10     1594.77     1909.78     96.63 o
  -2   4  10      334.16      388.96     31.19 o
  -1   4  10      347.99      420.39     32.88 o
   0   4  10     1409.17     1583.81     82.81 o
   1   4  10     4622.30     4861.36    188.71 o
   2   4  10       57.48       75.23     24.68 o
   3   4  10        8.28       26.81     19.46 o
   4   4  10     1486.00     1453.32     91.85 o
   5   4  10     2153.98     2103.97    269.38 o
   6   4  10      433.68      347.62     57.44 o
  -3   5  10     1645.55     1628.95    142.61 o
 -13   0  11    14843.35    15036.65    619.18 o
 -11   0  11       24.79      118.04     40.89 o
  -9   0  11     8286.62     9064.77    375.78 o
  -7   0  11     6592.33     7082.19    293.82 o
  -5   0  11    16016.59    14858.62    749.93 o
  -3   0  11     4895.65     3823.74    167.42 o
  -1   0  11     2781.91     2348.81    164.52 o
   1   0  11     9523.64     7977.03    284.94 o
   3   0  11     5637.91     5459.51    301.41 o
   5   0  11     3818.23     3976.55    204.48 o
   7   0  11     2691.62     2888.59    214.91 o
   9   0  11       72.40       94.08     19.81 o
  11   0  11     1663.44     1597.25    124.79 o
 -14   1  11       55.07       54.18      6.47 o
 -13   1  11     1175.37     1283.12     49.80 o
 -12   1  11      513.73      604.24     26.65 o
 -11   1  11     8920.84     9453.69    324.04 o
 -10   1  11      346.12      428.50     18.94 o
  -9   1  11      940.22     1057.81     38.31 o
  -8   1  11      618.03      652.23     25.49 o
  -7   1  11    13356.65    13813.31    450.32 o
  -6   1  11       54.27       50.59      5.28 o
  -5   1  11     8024.22     7522.85    169.76 o
  -4   1  11       20.59       21.59      4.89 o
  -3   1  11     2101.27     1879.74     52.38 o
  -2   1  11     3338.95     3096.67     86.58 o
  -1   1  11    24381.80    22665.58    679.30 o
   0   1  11       11.06       13.47      3.64 o
   1   1  11       20.07       28.96      5.36 o
   2   1  11     1580.85     1529.69     54.72 o
   3   1  11    11467.51    11455.48    371.38 o
   4   1  11      125.09      147.40      9.27 o
   5   1  11     1407.24     1532.73     53.69 o
   6   1  11        4.61       11.20      8.03 o
   7   1  11     5818.82     5720.70    397.09 o
   8   1  11      465.60      474.12     34.12 o
   9   1  11     2495.38     2364.82    127.10 o
  10   1  11      131.08      111.68     15.74 o
  11   1  11     1123.58      934.19     54.27 o
 -14   2  11     1023.53     1014.46     45.85 o
 -13   2  11     3343.78     3598.36    152.06 o
 -12   2  11     1254.02     1290.17     50.54 o
 -11   2  11        0.91        4.86      4.59 o
 -10   2  11     1027.03     1083.74     48.09 o
  -9   2  11     6384.19     6977.68    225.11 o
  -8   2  11     1734.00     1997.77     62.95 o
  -7   2  11     1565.28     1630.34     52.74 o
  -6   2  11       50.10       59.57      6.52 o
  -5   2  11     3325.97     3273.30     99.95 o
  -4   2  11     3774.87     3825.27    131.00 o
  -3   2  11     6526.65     6420.11    173.41 o
  -2   2  11      977.03      976.09     33.35 o
  -1   2  11     1030.93     1112.80     41.61 o
   0   2  11      920.36     1007.61     39.66 o
   1   2  11     7194.55     7767.13    253.74 o
   2   2  11     4689.64     5002.37    162.92 o
   3   2  11      142.85      157.99     11.83 o
   4   2  11      459.72      490.64     23.69 o
   5   2  11     6243.57     6760.27    285.16 o
   6   2  11     2025.61     2117.55    118.75 o
   7   2  11     2646.52     2802.42    210.95 o
   8   2  11        1.47       10.07      8.32 o
   9   2  11      683.15      686.89     42.70 o
  10   2  11      398.66      348.61     38.62 o
 -12   3  11     1533.39     1363.41     59.07 o
 -11   3  11     3421.14     3445.51    126.48 o
 -10   3  11     3168.63     3262.18    137.79 o
  -9   3  11       61.49       86.99      8.39 o
  -8   3  11     1435.79     1412.32     51.00 o
  -7   3  11     5555.82     5762.02    189.27 o
  -6   3  11     3932.69     4173.80    156.95 o
  -5   3  11     2115.04     2210.58    198.35 o
  -4   3  11        6.30       14.02      7.98 o
  -3   3  11     2836.13     2944.23    138.61 o
  -2   3  11     4203.80     4639.77    207.81 o
  -1   3  11     3695.53     4206.93    162.99 o
   0   3  11     3011.32     3290.62    130.40 o
   1   3  11      207.02      229.01     18.36 o
   2   3  11      990.89     1086.92     54.75 o
   3   3  11     2389.69     2642.46    118.85 o
   4   3  11     2113.24     2115.67     96.59 o
   5   3  11      552.45      509.94     30.01 o
   6   3  11      406.28      400.16     36.16 o
   7   3  11      817.56      803.08     70.32 o
   8   3  11     1394.80     1413.71     78.42 o
 -10   4  11      273.35      234.72     23.77 o
  -9   4  11     1720.10     1620.09    105.97 o
  -8   4  11     2835.51     3018.10    161.79 o
  -7   4  11       90.00      103.51     16.54 o
  -6   4  11      579.89      610.55     44.52 o
  -5   4  11       53.02       75.52     14.97 o
  -4   4  11     2801.53     3240.26    179.76 o
  -3   4  11     1271.30     1426.31     76.19 o
  -2   4  11      571.70      707.23     45.64 o
  -1   4  11      103.12      162.80     19.34 o
   0   4  11     1130.51     1199.56     65.52 o
   1   4  11     2478.69     2651.63    123.08 o
   2   4  11     1645.20     1755.09     84.79 o
   3   4  11      353.72      411.23     45.92 o
   4   4  11      363.62      357.02     38.21 o
   5   4  11      941.45      929.20    145.09 o
 -14   0  12     2667.04     2774.54    144.91 o
 -12   0  12    10076.58    10782.67    446.11 o
 -10   0  12      438.73      447.02     24.83 o
  -8   0  12    20546.72    22216.21    912.45 o
  -6   0  12     1112.65     1227.15     90.11 o
  -4   0  12    12723.88     9019.66    409.70 o
  -2   0  12     2558.42     2245.09    107.36 o
   0   0  12    24753.74    20363.93    664.36 o
   2   0  12    13559.83    12223.87    528.29 o
   4   0  12     3031.36     3114.47    161.07 o
   6   0  12     7527.97     8129.08    584.21 o
   8   0  12      550.57      672.36     60.41 o
  10   0  12     3954.85     3949.16    292.16 o
 -14   1  12     1929.36     1796.28     66.81 o
 -13   1  12      283.55      284.81     15.22 o
 -12   1  12     8240.08     9102.82    327.12 o
 -11   1  12     4191.73     4309.76    153.77 o
 -10   1  12     6503.86     7303.28    235.74 o
  -9   1  12      131.19      150.03     11.93 o
  -8   1  12     1835.48     2013.77     68.48 o
  -7   1  12      241.99      272.10     12.34 o
  -6   1  12    18282.83    17889.69    452.39 o
  -5   1  12     3373.10     3437.90     85.09 o
  -4   1  12      621.61      563.44     20.75 o
  -3   1  12        7.31        8.83      3.51 o
  -2   1  12    15945.93    14481.63    336.44 o
  -1   1  12       33.22       35.05      4.46 o
   0   1  12     6976.36     6779.04    187.43 o
   1   1  12      578.07      533.01     28.45 o
   2   1  12     3778.04     3741.75    114.67 o
   3   1  12       53.25       82.19     15.65 o
   4   1  12     7270.79     7776.12    250.42 o
   5   1  12     1211.95     1354.72     48.61 o
   6   1  12       87.69      102.66     13.64 o
   7   1  12      184.24      187.68     18.87 o
   8   1  12     3339.62     3454.18    154.23 o
   9   1  12       13.83       14.59     12.87 o
  10   1  12      579.40      550.20     37.12 o
  11   1  12       45.39       37.63     26.74 o
 -14   2  12     4257.45     4077.07    208.69 o
 -13   2  12      571.93      567.13     28.41 o
 -12   2  12     3611.86     3812.16    138.74 o
 -11   2  12      106.54      113.61      8.94 o
 -10   2  12     2748.25     2897.32    107.08 o
  -9   2  12     2027.63     2098.84     71.17 o
  -8   2  12    13005.71    13979.34    408.89 o
  -7   2  12      555.66      617.59     23.59 o
  -6   2  12      134.85      162.67     10.49 o
  -5   2  12      910.25      970.50     38.72 o
  -4   2  12    12057.99    12488.76    340.51 o
  -3   2  12     3557.66     3560.75    112.00 o
  -2   2  12     5157.26     5559.02    174.48 o
  -1   2  12      202.86      232.97     15.23 o
   0   2  12     5918.90     6454.58    213.11 o
   1   2  12     4368.20     4959.68    149.74 o
   2   2  12     5674.92     6089.34    197.65 o
   3   2  12      221.49      259.95     15.94 o
   4   2  12      647.00      664.44     29.96 o
   5   2  12      863.92      931.26     46.75 o
   6   2  12     4640.96     4818.48    266.08 o
   7   2  12      177.67      221.84     29.71 o
   8   2  12       16.48        2.52      8.32 o
   9   2  12      181.77      158.21     17.60 o
 -12   3  12     1201.16     1148.54     50.31 o
 -11   3  12     2511.74     2697.61    113.97 o
 -10   3  12     5353.92     5397.23    194.48 o
  -9   3  12       63.99       68.08      7.67 o
  -8   3  12      350.90      379.35     18.45 o
  -7   3  12     2149.52     2260.79     89.04 o
  -6   3  12     6871.33     7459.28    273.21 o
  -5   3  12     2018.23     2271.18    104.20 o
  -4   3  12     1063.55     1076.48    117.40 o
  -3   3  12     4485.76     4745.61    226.73 o
  -2   3  12     3257.22     3829.85    176.17 o
  -1   3  12     2209.23     2514.09    118.62 o
   0   3  12     1357.30     1544.32     68.24 o
   1   3  12      132.21      144.21     14.88 o
   2   3  12      520.99      565.62     34.32 o
   3   3  12     2741.04     2887.81    129.19 o
   4   3  12     2269.47     2379.93    107.71 o
   5   3  12      305.63      323.13     22.19 o
   6   3  12       85.99       73.44     15.90 o
   7   3  12      838.65      835.90     50.77 o
   8   3  12     1167.94     1155.20     65.12 o
  -9   4  12     1758.40     1803.25    133.70 o
  -8   4  12      620.49      645.94     42.34 o
  -7   4  12      564.95      683.78     46.60 o
  -6   4  12       66.63       72.38     14.52 o
  -5   4  12     1719.99     1806.86    106.16 o
  -4   4  12     4573.25     5299.85    282.79 o
  -3   4  12     1592.54     2022.92     99.89 o
  -2   4  12       93.12      101.89     18.31 o
  -1   4  12       66.99       90.54     15.92 o
   0   4  12     1546.49     1732.64     87.29 o
   1   4  12     3307.60     3445.06    155.70 o
   2   4  12      886.48      865.90     53.59 o
   3   4  12      121.66      164.95     28.75 o
   4   4  12       83.11       76.66     21.14 o
   5   4  12     1153.73     1208.27    193.62 o
 -13   0  13    10656.82    10281.14    424.39 o
 -11   0  13     2053.37     2105.53     92.16 o
  -9   0  13     8738.09     9550.57    395.79 o
  -7   0  13     5606.53     5840.83    244.70 o
  -5   0  13     2760.84     2720.19    123.28 o
  -3   0  13    19064.73    16928.09    560.48 o
  -1   0  13      267.84      297.44     19.41 o
   1   0  13    14569.00    12746.94    559.94 o
   3   0  13      792.05      770.34     52.49 o
   5   0  13     6787.57     7769.42    394.89 o
   7   0  13     2011.57     1984.49    151.53 o
   9   0  13     1531.15     1587.35    125.78 o
 -14   1  13        8.77       15.68      4.95 o
 -13   1  13      163.35      161.64     10.96 o
 -12   1  13       50.24       60.44      9.31 o
 -11   1  13     8778.66     9577.16    307.23 o
 -10   1  13     2575.54     2808.91     94.03 o
  -9   1  13     4093.40     4612.87    150.82 o
  -8   1  13       50.57       55.97      7.78 o
  -7   1  13    10955.06    11922.29    381.37 o
  -6   1  13      872.34      922.79     28.21 o
  -5   1  13     8886.74     8530.42    208.23 o
  -4   1  13      628.65      648.30     20.89 o
  -3   1  13     3392.51     3148.27     78.93 o
  -2   1  13     1293.50     1224.04     39.18 o
  -1   1  13     8152.07     7845.18    217.18 o
   0   1  13     1356.57     1280.28     41.36 o
   1   1  13      146.09      139.83     10.04 o
   2   1  13     1353.62     1361.30     46.59 o
   3   1  13     8065.03     8186.86    262.85 o
   4   1  13     2020.46     2092.57     71.17 o
   5   1  13     3771.55     3858.40    196.21 o
   6   1  13        4.38       11.29      8.57 o
   7   1  13     1695.32     1686.23    201.98 o
   8   1  13      202.11      223.00     21.68 o
   9   1  13     3363.90     3008.30    263.93 o
  10   1  13      118.36      122.26     29.71 o
 -13   2  13     3967.10     3938.24    165.41 o
 -12   2  13     2388.08     2533.41     93.42 o
 -11   2  13      183.53      177.18     12.09 o
 -10   2  13      752.29      752.52     28.60 o
  -9   2  13     5794.53     6152.18    199.29 o
  -8   2  13     1424.16     1563.45     50.73 o
  -7   2  13     1309.31     1352.82     45.21 o
  -6   2  13      215.54      201.43     14.00 o
  -5   2  13     6448.13     6905.94    207.12 o
  -4   2  13     1158.82     1156.84     38.10 o
  -3   2  13     5290.20     5946.99    250.12 o
  -2   2  13       60.09       77.50      8.04 o
  -1   2  13     1662.17     1950.30     71.58 o
   0   2  13     1676.58     1875.71     67.57 o
   1   2  13     7227.63     8030.85    260.28 o
   2   2  13      239.64      258.13     14.23 o
   3   2  13      943.96     1082.93     45.73 o
   4   2  13       35.29       34.60      8.02 o
   5   2  13     1898.32     2020.54     90.95 o
   6   2  13      758.15      797.14     69.33 o
   7   2  13     1756.03     1890.40    145.58 o
   8   2  13      382.48      368.96     27.20 o
   9   2  13      197.02      182.23     24.76 o
 -12   3  13     1065.86      905.09     71.31 o
 -11   3  13     2797.96     2699.82    113.97 o
 -10   3  13     3438.28     3500.39    147.32 o
  -9   3  13      277.74      334.64     16.51 o
  -8   3  13       10.38        6.14      7.14 o
  -7   3  13      975.29     1078.35     47.03 o
  -6   3  13     3959.97     4496.89    168.32 o
  -5   3  13     2526.00     2771.51    154.08 o
  -4   3  13     3680.45     4267.35    192.39 o
  -3   3  13      197.87      232.89     25.99 o
  -2   3  13     1008.13     1186.43     99.23 o
  -1   3  13     5612.66     6530.10    289.72 o
   0   3  13     3704.92     4247.72    188.48 o
   1   3  13      144.21      139.93     16.51 o
   2   3  13      666.65      808.33     44.46 o
   3   3  13     2212.15     2425.28    109.84 o
   4   3  13     1804.43     1974.39     90.16 o
   5   3  13      692.35      607.26     33.56 o
   6   3  13      289.89      258.01     27.80 o
   7   3  13     1236.62     1153.73     65.83 o
  -8   4  13     3500.93     3784.11    198.38 o
  -7   4  13      384.49      514.85     36.79 o
  -6   4  13       32.38       28.03     12.10 o
  -5   4  13      889.57      977.64     62.34 o
  -4   4  13     6683.07     7637.77    398.46 o
  -3   4  13     1292.44     1437.08     74.60 o
  -2   4  13      829.38      915.36     53.42 o
  -1   4  13        2.04       10.57     10.44 o
   0   4  13     1438.90     1532.01     78.68 o
   1   4  13      544.24      541.95     34.83 o
   2   4  13     3060.67     2985.85    135.08 o
   3   4  13       72.48       60.07     20.94 o
   4   4  13      173.59      135.38     24.95 o
   5   4  13      183.19      155.49     34.66 o
 -14   0  14     7115.70     6844.93    348.35 o
 -12   0  14     6387.22     6548.89    296.82 o
 -10   0  14     8040.48     8355.67    347.38 o
  -8   0  14    31076.97    32804.85   1342.24 o
  -6   0  14      171.50      180.89     12.54 o
  -4   0  14    33342.40    32690.19   1040.86 o
  -2   0  14     2852.16     2747.90    129.09 o
   0   0  14     4416.95     4090.68    171.69 o
   2   0  14     7280.73     7087.90    382.94 o
   4   0  14       20.53       38.05      7.70 o
   6   0  14     4720.33     5368.25    389.21 o
   8   0  14     1113.79     1153.67     94.08 o
  10   0  14     1657.65     1577.45    122.80 o
 -14   1  14     3709.74     3391.05    123.04 o
 -13   1  14       18.00       27.80      5.52 o
 -12   1  14     3128.22     3343.65    109.55 o
 -11   1  14      146.45      166.66     11.11 o
 -10   1  14    13418.27    14370.71    459.15 o
  -9   1  14       26.90       42.64      6.22 o
  -8   1  14      138.65      170.58     11.43 o
  -7   1  14      362.79      357.00     17.53 o
  -6   1  14    15004.24    15239.63    443.88 o
  -5   1  14       26.01       31.40      5.51 o
  -4   1  14     4160.92     4120.44    134.68 o
  -3   1  14      339.83      365.91     16.72 o
  -2   1  14     6325.01     5976.98    167.45 o
  -1   1  14      522.65      522.97     18.97 o
   0   1  14    11322.98    11429.47    364.82 o
   1   1  14      269.71      280.47     19.53 o
   2   1  14     6532.60     6765.42    217.55 o
   3   1  14      146.72      157.16     10.32 o
   4   1  14     6746.18     7077.38    228.62 o
   5   1  14       37.82       33.93      7.29 o
   6   1  14       37.48       43.17     10.84 o
   7   1  14      240.64      241.74     22.38 o
   8   1  14     3497.13     3302.65    414.42 o
   9   1  14      207.02      195.49     19.95 o
  10   1  14      322.31      305.03     35.65 o
 -13   2  14      984.33      970.64     62.84 o
 -12   2  14     3634.99     3651.44    133.17 o
 -11   2  14        5.56       20.05      5.70 o
 -10   2  14      761.16      786.98     29.59 o
  -9   2  14     1372.19     1453.59     50.86 o
  -8   2  14     5354.58     5769.89    171.82 o
  -7   2  14     1128.08     1233.45     42.96 o
  -6   2  14       41.40       52.70      8.13 o
  -5   2  14      249.87      274.94     14.81 o
  -4   2  14     8252.43     9181.19    273.07 o
  -3   2  14     4106.53     4627.40    193.09 o
  -2   2  14     4104.57     4484.19    229.62 o
  -1   2  14      367.57      414.91     22.57 o
   0   2  14     4172.41     4770.05    158.12 o
   1   2  14     1297.36     1451.55     52.80 o
   2   2  14     5357.37     5886.38    192.76 o
   3   2  14      505.86      537.76     26.73 o
   4   2  14      315.33      349.68     30.13 o
   5   2  14     3076.19     3234.16    139.88 o
   6   2  14     3212.19     3485.67    258.48 o
   7   2  14      220.45      240.81     20.97 o
   8   2  14       11.01       14.75      9.28 o
 -11   3  14     3157.33     2710.82    113.97 o
 -10   3  14     3438.60     3399.06    143.71 o
  -9   3  14      725.21      690.15     30.70 o
  -8   3  14      896.93      945.38     41.20 o
  -7   3  14     2764.50     2881.38    110.62 o
  -6   3  14     6697.73     7792.19    406.17 o
  -5   3  14     2037.99     2296.39    184.65 o
  -4   3  14       96.92       94.24     18.87 o
  -3   3  14      457.91      510.79     37.11 o
  -2   3  14     9391.25    11154.18    595.42 o
  -1   3  14     1348.82     1561.67     87.90 o
   0   3  14      560.23      628.52     31.76 o
   1   3  14       98.30      103.46     14.00 o
   2   3  14      806.14      860.71     46.96 o
   3   3  14      888.63      949.60     49.55 o
   4   3  14     2676.09     2659.64    118.38 o
   5   3  14     1053.45     1020.47     64.43 o
   6   3  14        7.96       14.86     13.87 o
   7   3  14       36.87       12.87     14.86 o
  -8   4  14     1223.74     1267.36     72.47 o
  -7   4  14     1284.37     1506.53     86.01 o
  -6   4  14      253.62      285.49     50.51 o
  -5   4  14      939.39     1023.06     64.22 o
  -4   4  14      876.67     1041.92     66.35 o
  -3   4  14     2886.53     3501.59    157.28 o
  -2   4  14      806.48      868.24     69.82 o
  -1   4  14        1.20       18.99     11.21 o
   0   4  14      549.96      592.36     45.48 o
   1   4  14     2157.67     2187.53    102.81 o
   2   4  14     1080.63     1079.00     56.53 o
   3   4  14      216.47      243.07     32.60 o
   4   4  14       50.18       52.49     28.72 o
 -13   0  15     6052.91     6330.74    323.51 o
 -11   0  15     1011.54     1099.06     52.56 o
  -9   0  15     2431.93     2518.22    109.32 o
  -7   0  15     9502.30     9793.66    406.65 o
  -5   0  15     4651.83     4604.95    167.84 o
  -3   0  15     7379.23     6905.97    400.10 o
  -1   0  15       47.79       58.43     14.86 o
   1   0  15    16958.20    15403.85    631.76 o
   3   0  15      813.89      868.81     70.81 o
   5   0  15     6767.22     7022.50    358.13 o
   7   0  15     3071.38     3008.42    223.82 o
   9   0  15      719.53      705.04     64.37 o
 -14   1  15       53.91       45.05      5.59 o
 -13   1  15       43.29       40.68      8.03 o
 -12   1  15      310.76      337.80     20.61 o
 -11   1  15     8484.35     8880.16    285.26 o
 -10   1  15     1125.34     1177.79     42.48 o
  -9   1  15      458.46      460.79     20.47 o
  -8   1  15     1701.53     1920.75     66.35 o
  -7   1  15     3845.25     4117.02    136.01 o
  -6   1  15     1075.21     1087.24     37.16 o
  -5   1  15     7669.14     7547.65    243.53 o
  -4   1  15      699.51      705.71     25.49 o
  -3   1  15     2077.39     2099.02     65.01 o
  -2   1  15      563.34      561.83     20.88 o
  -1   1  15     5940.56     6161.47    181.87 o
   0   1  15      173.29      175.38     11.10 o
   1   1  15      289.94      323.80     15.46 o
   2   1  15      272.52      304.86     14.57 o
   3   1  15     2788.52     2928.92    108.69 o
   4   1  15      173.11      176.75     11.52 o
   5   1  15     2462.73     2300.78    294.09 o
   6   1  15       10.65        7.70      9.28 o
   7   1  15      898.01      952.75     89.90 o
   8   1  15      181.63      191.15     19.95 o
   9   1  15     1682.68     1507.13    117.85 o
 -13   2  15     5510.60     5008.54    404.56 o
 -12   2  15      780.55      756.88     30.97 o
 -11   2  15      314.82      355.87     17.95 o
 -10   2  15      330.61      325.02     17.42 o
  -9   2  15     8948.72     9169.69    294.56 o
  -8   2  15     7844.67     8047.27    259.48 o
  -7   2  15     6974.07     7598.19    247.73 o
  -6   2  15      101.88      109.41     10.39 o
  -5   2  15     2159.36     2174.70     80.23 o
  -4   2  15     2863.30     3200.34    110.61 o
  -3   2  15    10844.22    12059.92    355.54 o
  -2   2  15     6324.30     6960.51    255.91 o
  -1   2  15      790.22      897.57     36.58 o
   0   2  15      454.34      515.79     30.65 o
   1   2  15     4141.85     4621.29    153.23 o
   2   2  15     1988.19     2118.49     73.72 o
   3   2  15     1446.39     1473.27     59.93 o
   4   2  15       65.62       71.48     10.23 o
   5   2  15     1075.22     1061.45     66.26 o
   6   2  15      636.57      701.08     61.40 o
   7   2  15     2194.96     1934.95    103.64 o
   8   2  15      245.43      237.62     20.80 o
 -11   3  15     2027.41     1758.46    106.96 o
 -10   3  15     2318.20     2389.84    125.00 o
  -9   3  15     1168.02     1218.33     67.55 o
  -8   3  15       79.64       87.51     11.65 o
  -7   3  15     1991.09     2318.44    128.69 o
  -6   3  15     1329.02     1673.45     98.55 o
  -5   3  15     1205.41     1389.83     85.55 o
  -4   3  15      100.26      129.03     18.36 o
  -3   3  15       65.97       91.75     17.59 o
  -2   3  15     4867.29     5641.58    421.52 o
  -1   3  15     4350.29     4625.08    175.17 o
   0   3  15      730.76      798.55     38.51 o
   1   3  15      251.53      293.33     25.06 o
   2   3  15     1233.68     1251.05     62.52 o
   3   3  15     2202.08     2220.66    134.33 o
   4   3  15     2641.79     2461.69    108.50 o
   5   3  15     1311.53     1135.71    172.82 o
   6   3  15        0.61        2.97     13.87 o
  -8   4  15     2698.59     2735.08    200.05 o
  -7   4  15      164.46      188.50     20.80 o
  -6   4  15       87.44      108.87     15.74 o
  -5   4  15       54.37       71.01     14.83 o
  -4   4  15     2429.34     2813.66    154.38 o
  -3   4  15     1047.06     1100.43     48.87 o
  -2   4  15      698.91      772.71     53.30 o
  -1   4  15      163.12      182.83     22.39 o
   0   4  15      769.39      783.11     54.13 o
   1   4  15      923.33      804.48     45.73 o
   2   4  15     2309.97     2129.85     97.92 o
   3   4  15       93.60       92.10     43.58 o
 -14   0  16     4068.57     3523.31    265.42 o
 -12   0  16    10739.94    11293.36    572.40 o
 -10   0  16     2102.27     2148.80    109.73 o
  -8   0  16    11459.38    11345.04    470.69 o
  -6   0  16     1521.10     1480.10     58.16 o
  -4   0  16    10752.58    10912.24    656.44 o
  -2   0  16    10119.93    10168.40    517.45 o
   0   0  16     2907.97     2715.11    220.14 o
   2   0  16     6544.01     6631.35    338.24 o
   4   0  16      374.42      438.82     30.46 o
   6   0  16     2373.26     2622.97    138.65 o
   8   0  16      231.38      244.62     32.68 o
 -13   1  16        1.49        0.00      4.18 o
 -12   1  16     2379.42     2538.87     84.03 o
 -11   1  16       36.38       44.12      6.20 o
 -10   1  16     8757.35     9178.22    295.18 o
  -9   1  16      983.34     1056.53     39.26 o
  -8   1  16      405.87      446.46     18.17 o
  -7   1  16       17.59       27.81      6.53 o
  -6   1  16    22546.97    22565.78    657.19 o
  -5   1  16     1378.65     1518.35     49.04 o
  -4   1  16      387.97      383.95     17.15 o
  -3   1  16       19.69       19.96      5.23 o
  -2   1  16    11240.85    11449.98    335.20 o
  -1   1  16     1223.96     1313.01     47.03 o
   0   1  16    11828.33    12054.34    386.43 o
   1   1  16       76.75       76.29      7.83 o
   2   1  16     1619.27     1718.39     73.37 o
   3   1  16      782.94      874.78     36.64 o
   4   1  16     6684.18     6930.09    251.80 o
   5   1  16       52.98       65.35     12.55 o
   6   1  16      121.72       96.03     14.66 o
   7   1  16      206.24      189.74     15.93 o
   8   1  16     2587.77     2742.01    204.01 o
 -13   2  16     1634.43     1340.85    102.01 o
 -12   2  16     5165.63     4678.64    168.35 o
 -11   2  16      367.95      372.19     18.26 o
 -10   2  16      978.19     1037.43     41.99 o
  -9   2  16     2628.45     2530.93     84.64 o
  -8   2  16    10405.83    10634.45    382.59 o
  -7   2  16      139.04      143.87     12.96 o
  -6   2  16      501.53      525.33     24.60 o
  -5   2  16      169.57      149.08     13.22 o
  -4   2  16     8102.61     8886.09    324.02 o
  -3   2  16     1754.88     1902.51     68.30 o
  -2   2  16     1586.34     1860.29     67.58 o
  -1   2  16       23.50       36.25      7.83 o
   0   2  16     5030.95     5665.09    187.47 o
   1   2  16       66.58       93.34      9.87 o
   2   2  16     3451.99     3630.08    122.13 o
   3   2  16      956.25      998.70     43.07 o
   4   2  16      556.38      492.38     28.93 o
   5   2  16       39.19       45.74     12.44 o
   6   2  16     3673.86     3445.17    254.52 o
   7   2  16      401.90      374.42     26.20 o
 -10   3  16     3925.21     3902.62    282.25 o
  -9   3  16      947.78     1030.87     81.21 o
  -8   3  16      136.48      150.53     22.78 o
  -7   3  16     1089.28     1219.66     74.14 o
  -6   3  16     1838.06     2281.78    127.99 o
  -5   3  16     2489.13     2990.59    223.82 o
  -4   3  16     2599.75     2810.91    158.00 o
  -3   3  16       33.25       53.61     14.13 o
  -2   3  16     1615.11     1847.96     88.70 o
  -1   3  16     3118.57     3439.44    132.31 o
   0   3  16     1374.30     1434.50     60.94 o
   1   3  16      645.03      713.44     41.50 o
   2   3  16      339.10      364.13     26.32 o
   3   3  16     1108.14     1203.58     64.52 o
   4   3  16     1673.08     1692.36    182.18 o
   5   3  16      411.17      333.38     30.68 o
   6   3  16        7.86       23.77     14.86 o
  -7   4  16     1887.92     1928.03    143.60 o
  -6   4  16       44.55       33.67     12.87 o
  -5   4  16      417.65      467.45     43.58 o
  -4   4  16     1806.98     1895.90    101.19 o
  -3   4  16     2217.12     2197.82     97.58 o
  -2   4  16      171.50      177.10     23.77 o
  -1   4  16        4.66        6.68     11.08 o
   0   4  16      316.28      327.47     29.14 o
   1   4  16     1288.69     1202.89     74.31 o
 -13   0  17    11930.69    11570.35    585.02 o
 -11   0  17      499.83      540.99     35.45 o
  -9   0  17     6926.77     6215.94    303.68 o
  -7   0  17    11409.78    11003.55    456.78 o
  -5   0  17     3960.28     3871.73    176.05 o
  -3   0  17    10069.58    11147.53    566.46 o
  -1   0  17      238.21      225.64     21.75 o
   1   0  17     1857.50     2027.89    109.94 o
   3   0  17     4479.62     4512.52    233.19 o
   5   0  17      331.43      383.27     40.60 o
   7   0  17     3062.04     2590.49    194.11 o
 -13   1  17      397.44      407.10     18.68 o
 -12   1  17        8.32       13.75      4.89 o
 -11   1  17     6486.30     6555.50    211.69 o
 -10   1  17     1682.78     1730.78     59.90 o
  -9   1  17     3333.55     3558.01    118.02 o
  -8   1  17      336.99      328.12     15.27 o
  -7   1  17     2051.56     2060.53     64.44 o
  -6   1  17       38.53       65.45      7.86 o
  -5   1  17    12976.93    12616.99    421.60 o
  -4   1  17       27.70       31.35      6.07 o
  -3   1  17       83.38      107.05     12.93 o
  -2   1  17       96.64       97.00      8.39 o
  -1   1  17    11751.30    11755.51    377.22 o
   0   1  17      827.13      800.28     44.15 o
   1   1  17     2160.26     2190.26     86.68 o
   2   1  17        2.30       11.15      5.48 o
   3   1  17     4865.95     4908.56    160.78 o
   4   1  17      464.34      459.93     23.57 o
   5   1  17     1864.12     1852.77    142.61 o
   6   1  17      187.43      173.31     24.76 o
   7   1  17      448.75      460.03     31.16 o
   8   1  17      321.75      339.69     37.63 o
 -12   2  17      585.09      507.08     22.14 o
 -11   2  17     1009.08     1001.50     39.78 o
 -10   2  17      221.70      206.70     11.34 o
  -9   2  17     2053.09     2171.58     95.84 o
  -8   2  17     1012.16     1050.82     43.73 o
  -7   2  17     1839.48     1942.75     94.06 o
  -6   2  17        8.71       23.13      8.68 o
  -5   2  17      150.83      191.83     18.55 o
  -4   2  17     1298.41     1433.24     54.87 o
  -3   2  17     2256.29     2626.37     91.61 o
  -2   2  17      606.42      669.66     30.11 o
  -1   2  17       68.27       71.63      9.68 o
   0   2  17     4110.44     4321.80    145.62 o
   1   2  17     3882.01     4171.48    140.50 o
   2   2  17     1085.82     1137.90     43.40 o
   3   2  17     1179.90     1249.04     51.84 o
   4   2  17      329.35      309.50     29.74 o
   5   2  17     1289.23     1159.04     81.21 o
   6   2  17      829.33      736.73     62.39 o
   7   2  17     1915.87     1332.16     75.79 o
 -10   3  17     3569.46     2993.11    153.71 o
  -9   3  17     1418.08     1300.24     99.04 o
  -8   3  17      571.41      553.51     48.53 o
  -7   3  17     3162.42     3427.34    251.55 o
  -6   3  17     5624.65     6268.39    453.59 o
  -5   3  17     2655.82     3144.10    234.72 o
  -4   3  17     1038.99     1148.89     72.54 o
  -3   3  17      106.37      104.59     14.15 o
  -2   3  17     1977.35     2138.17    100.48 o
  -1   3  17     2487.58     2658.34    104.38 o
   0   3  17     2381.99     2495.16     98.08 o
   1   3  17       96.06      114.99     15.27 o
   2   3  17       14.22       22.58      8.96 o
   3   3  17      496.84      502.30     30.18 o
   4   3  17     1103.93     1050.31    139.15 o
   5   3  17      849.05      753.57     66.35 o
  -6   4  17      432.57      441.75     28.23 o
  -5   4  17       25.94       34.51      8.32 o
  -4   4  17     1685.66     1686.69     90.34 o
  -3   4  17     1747.20     1505.89    105.92 o
  -2   4  17     1294.74     1253.49     75.63 o
  -1   4  17      114.95      120.95     17.62 o
   0   4  17      260.20      227.46     23.12 o
 -12   0  18     8538.20     8227.19    418.69 o
 -10   0  18       22.25       68.43     10.95 o
  -8   0  18     9775.44     9410.22    600.11 o
  -6   0  18     1035.00     1068.91     51.14 o
  -4   0  18     9399.31     9807.65    500.28 o
  -2   0  18     3003.97     3131.73    167.02 o
   0   0  18     6999.31     7343.48    389.66 o
   2   0  18    16450.29    16993.17    858.14 o
   4   0  18     2407.16     2602.09    137.61 o
   6   0  18     4710.79     4270.04    312.95 o
 -13   1  18       13.47       18.77      5.38 o
 -12   1  18     2658.65     2446.59     90.63 o
 -11   1  18      978.65      881.35     32.56 o
 -10   1  18    11815.74    11638.23    372.69 o
  -9   1  18      285.02      305.49     16.02 o
  -8   1  18        7.31       29.39      8.81 o
  -7   1  18     1022.12      958.92     33.04 o
  -6   1  18     8695.00     8726.57    315.59 o
  -5   1  18     1831.70     1813.61     62.67 o
  -4   1  18     2290.25     2381.02     74.16 o
  -3   1  18       13.35       32.05      6.13 o
  -2   1  18     3474.85     3253.30    143.42 o
  -1   1  18     2623.58     2614.84     89.20 o
   0   1  18     2821.00     2857.24    124.64 o
   1   1  18      225.21      218.24     13.79 o
   2   1  18      492.51      525.37     26.86 o
   3   1  18      112.36      119.32     11.61 o
   4   1  18     2461.53     2529.32     96.39 o
   5   1  18      593.27      575.30     52.49 o
   6   1  18      158.36      168.26     26.74 o
   7   1  18        7.34        0.00     11.88 o
 -12   2  18     5224.12     4464.21    336.18 o
 -11   2  18      483.54      433.44     19.81 o
 -10   2  18      282.23      249.17     14.02 o
  -9   2  18      480.30      534.37     24.50 o
  -8   2  18     9321.06     9444.25    339.01 o
  -7   2  18     1630.20     1825.71     68.30 o
  -6   2  18      461.54      503.45     21.71 o
  -5   2  18       52.62       56.25      7.62 o
  -4   2  18     9940.99    10742.99    389.16 o
  -3   2  18      993.99     1237.04     47.65 o
  -2   2  18     4350.64     4786.52    161.28 o
  -1   2  18       59.17       75.14      9.93 o
   0   2  18     1864.73     1980.13     71.79 o
   1   2  18      815.11      942.21     38.06 o
   2   2  18     3640.98     3786.97    127.05 o
   3   2  18      844.61      857.08     56.61 o
   4   2  18       30.48       13.84     10.95 o
   5   2  18      289.32      268.39     32.68 o
   6   2  18     1174.21     1033.69     58.11 o
  -9   3  18     1401.87     1407.59     80.22 o
  -8   3  18      159.38      151.69     13.64 o
  -7   3  18      306.62      343.21     23.39 o
  -6   3  18     5097.59     5688.55    290.62 o
  -5   3  18     1677.29     1893.95    101.89 o
  -4   3  18     1450.82     1558.45     98.65 o
  -3   3  18       45.75       46.80     10.71 o
  -2   3  18     2400.63     2591.47    118.58 o
  -1   3  18     1683.60     1862.76     75.75 o
   0   3  18     3086.85     3222.16    138.50 o
   1   3  18       43.65       51.57     11.25 o
   2   3  18      163.14      179.19     17.86 o
   3   3  18      539.84      516.62     43.69 o
   4   3  18     1766.13     1682.43    131.72 o
  -4   4  18      377.68      407.04     38.62 o
  -3   4  18     1789.58     1625.97    122.80 o
  -2   4  18      367.61      330.78     34.66 o
 -11   0  19     2153.80     2293.19    122.13 o
  -9   0  19     5272.17     5440.59    281.11 o
  -7   0  19     5767.35     5597.63    235.15 o
  -5   0  19      656.61      614.53     41.39 o
  -3   0  19    11226.94    11855.16    603.23 o
  -1   0  19       40.08       32.26      9.24 o
   1   0  19     5536.78     5779.97    299.02 o
   3   0  19     3029.48     3028.23    160.02 o
   5   0  19      437.13      468.93     32.56 o
 -12   1  19       10.04        9.28      4.82 o
 -11   1  19     6637.10     6096.02    196.19 o
 -10   1  19      220.74      221.80     12.72 o
  -9   1  19     4782.48     4585.50    149.84 o
  -8   1  19      339.01      292.94     15.47 o
  -7   1  19      969.61     1064.02     44.43 o
  -6   1  19      384.84      403.26     22.95 o
  -5   1  19    11533.70    11177.50    358.50 o
  -4   1  19      260.48      269.01     14.40 o
  -3   1  19        7.54       19.92      6.64 o
  -2   1  19       97.33       90.77     11.16 o
  -1   1  19     3552.54     3466.16    116.03 o
   0   1  19      158.03      156.49     12.24 o
   1   1  19     3171.51     3210.84    107.00 o
   2   1  19     1041.05     1149.23     47.40 o
   3   1  19     2774.52     2859.41    108.03 o
   4   1  19      299.84      305.08     22.08 o
   5   1  19     2654.49     2531.07    189.16 o
   6   1  19       94.13       74.54     12.24 o
 -11   2  19     1072.61      907.51     72.79 o
 -10   2  19      284.96      252.93     20.40 o
  -9   2  19     3204.03     2971.16    126.90 o
  -8   2  19     4602.64     4458.36    188.67 o
  -7   2  19     3911.48     3649.39    120.88 o
  -6   2  19       71.09       64.22      7.98 o
  -5   2  19      341.12      332.51     18.79 o
  -4   2  19      221.93      237.61     17.96 o
  -3   2  19     7132.95     7883.89    257.53 o
  -2   2  19     1998.97     2340.43     83.26 o
  -1   2  19      673.74      749.16     33.14 o
   0   2  19      278.76      292.09     18.45 o
   1   2  19     3243.89     3599.08    121.79 o
   2   2  19      392.37      413.43     20.64 o
   3   2  19     1568.31     1464.03    159.89 o
   4   2  19      201.41      214.50     23.55 o
   5   2  19      607.37      486.27     45.56 o
  -9   3  19     1785.63     1493.27    110.92 o
  -8   3  19      587.16      594.86     38.13 o
  -7   3  19      684.99      717.76     41.30 o
  -6   3  19     2107.42     2252.38    118.35 o
  -5   3  19     1502.42     1538.79     83.33 o
  -4   3  19      553.53      605.16     44.39 o
  -3   3  19      247.83      292.67     22.13 o
  -2   3  19      546.25      574.38     34.46 o
  -1   3  19     2281.50     2204.96     86.95 o
   0   3  19     1285.66     1290.00     53.93 o
   1   3  19      203.92      219.24     28.16 o
   2   3  19      167.91      146.46     15.71 o
   3   3  19      397.23      352.57     43.58 o
 -12   0  20     7230.07     6183.94    315.11 o
 -10   0  20     1450.52     1322.49     74.07 o
  -8   0  20    11875.73    11697.63    593.75 o
  -6   0  20     1876.86     1687.39     76.62 o
  -4   0  20     8569.51     8618.53    442.49 o
  -2   0  20     5577.81     6006.99    312.33 o
   0   0  20       56.94       64.93     13.64 o
   2   0  20     4395.79     4607.30    238.80 o
   4   0  20       29.87       71.31     16.84 o
 -12   1  20      315.80      262.67     43.58 o
 -11   1  20      572.87      517.53     23.22 o
 -10   1  20    10560.90     9276.16    332.32 o
  -9   1  20      585.65      572.23     28.16 o
  -8   1  20      170.48      178.18     13.16 o
  -7   1  20       51.57       67.86      8.78 o
  -6   1  20     8687.10     8295.65    300.98 o
  -5   1  20      177.30      155.11     17.49 o
  -4   1  20     3666.02     3441.69    126.27 o
  -3   1  20      297.27      293.04     17.20 o
  -2   1  20     4735.24     4842.15    159.26 o
  -1   1  20      327.44      341.60     19.31 o
   0   1  20     5384.05     5738.55    187.52 o
   1   1  20       62.55       74.48      8.89 o
   2   1  20     1257.54     1341.07     55.94 o
   3   1  20        8.70       19.93      7.39 o
   4   1  20     3431.01     3394.66    251.55 o
   5   1  20      435.45      414.96     40.60 o
 -11   2  20      220.60      222.83     24.76 o
 -10   2  20       74.93       57.71      9.30 o
  -9   2  20      239.44      244.54     15.88 o
  -8   2  20     6105.96     5724.19    239.37 o
  -7   2  20     3211.64     2903.65    104.31 o
  -6   2  20      635.26      634.68     26.73 o
  -5   2  20       88.24       99.58     11.43 o
  -4   2  20     2543.93     2881.04    110.77 o
  -3   2  20     4109.01     4531.45    190.82 o
  -2   2  20     1921.71     2024.49     73.09 o
  -1   2  20       20.16       22.26      7.96 o
   0   2  20      615.69      682.14     30.06 o
   1   2  20     1454.10     1508.85     55.83 o
   2   2  20     2394.45     2486.57    110.20 o
   3   2  20      263.89      222.31     25.10 o
   4   2  20        4.04        5.94     12.87 o
  -8   3  20       94.73       80.22     12.87 o
  -7   3  20      730.54      677.50     38.86 o
  -6   3  20     1953.86     1802.35     95.59 o
  -5   3  20     2083.01     2198.57    115.55 o
  -4   3  20      405.07      461.39     35.90 o
  -3   3  20       72.40       85.31     11.76 o
  -2   3  20     1582.18     1559.54     74.26 o
  -1   3  20     1940.63     1888.35     88.06 o
   0   3  20      696.02      696.59     38.63 o
   1   3  20      502.07      454.07     29.14 o
 -11   0  21     3735.49     3103.47    167.37 o
  -9   0  21     2345.40     2155.20    115.39 o
  -7   0  21    12061.46    10498.30    611.89 o
  -5   0  21      221.49      170.10     18.82 o
  -3   0  21    10275.01    11156.14    569.26 o
  -1   0  21     2525.24     2663.08    144.96 o
   1   0  21     1316.01     1430.60     81.93 o
   3   0  21     2667.84     2568.76    136.19 o
 -11   1  21     5848.32     4663.90    168.84 o
 -10   1  21      642.84      545.29     31.79 o
  -9   1  21     2548.86     2387.32    103.98 o
  -8   1  21        8.01        6.49      6.33 o
  -7   1  21     1069.12     1005.91     42.65 o
  -6   1  21     1647.67     1560.87     62.70 o
  -5   1  21     6140.66     5708.56    202.73 o
  -4   1  21      608.40      656.68     31.40 o
  -3   1  21       26.00       35.28      7.61 o
  -2   1  21      741.29      772.55     31.75 o
  -1   1  21     3991.41     4204.85    139.33 o
   0   1  21     1774.13     1852.71     65.28 o
   1   1  21     1368.21     1442.09     60.98 o
   2   1  21       40.31       43.29      8.74 o
   3   1  21     1188.17     1139.50     47.42 o
   4   1  21       19.35       16.84     14.86 o
 -10   2  21       13.32        8.91      7.92 o
  -9   2  21     2161.03     1718.13     74.68 o
  -8   2  21     1885.46     1515.64     81.77 o
  -7   2  21     5486.35     5045.39    364.45 o
  -6   2  21       19.54       11.37      6.92 o
  -5   2  21      116.32      118.05     11.91 o
  -4   2  21      187.21      181.50     14.83 o
  -3   2  21     6817.32     7024.02    255.50 o
  -2   2  21     1017.56     1042.42     41.29 o
  -1   2  21      683.58      722.86     31.61 o
   0   2  21        5.62       14.48      7.32 o
   1   2  21     2695.20     2633.63     90.17 o
   2   2  21      760.93      738.68     70.81 o
   3   2  21     1913.44     1682.43    131.72 o
  -7   3  21      610.61      495.08     41.60 o
  -6   3  21     2205.07     1941.34    101.54 o
  -5   3  21     1770.34     1662.30     88.24 o
  -4   3  21      243.31      228.16     17.35 o
  -3   3  21      170.20      176.52     15.61 o
  -2   3  21      485.18      441.05     27.53 o
  -1   3  21     2589.75     2451.64    137.06 o
   0   3  21      892.18      781.30     65.36 o
 -10   0  22       21.49       20.62     19.31 o
  -8   0  22     9318.44     8183.85    438.68 o
  -6   0  22      979.97      893.06     54.41 o
  -4   0  22     4589.75     4513.90    236.99 o
  -2   0  22     3377.63     3465.80    185.22 o
   0   0  22     1553.87     1601.13     91.03 o
   2   0  22     2834.19     2857.89    150.90 o
   4   0  22        9.82        1.98     16.84 o
 -10   1  22     6825.86     5532.04    230.98 o
  -9   1  22      126.36      126.91     12.68 o
  -8   1  22      399.77      396.69     20.15 o
  -7   1  22       97.66       92.18      9.81 o
  -6   1  22     5818.80     5480.59    200.49 o
  -5   1  22     1175.95     1088.96     53.75 o
  -4   1  22     3436.26     3457.74    129.81 o
  -3   1  22        0.48        0.00      6.81 o
  -2   1  22     1961.97     2100.37    102.01 o
  -1   1  22     1093.23     1179.54     62.01 o
   0   1  22     4790.27     4986.49    212.13 o
   1   1  22      697.92      668.68     37.45 o
   2   1  22       27.74       36.40      8.77 o
   3   1  22       12.66       20.62     10.80 o
  -8   2  22     4613.79     3797.64    274.33 o
  -7   2  22     1062.71      957.58     75.27 o
  -6   2  22      614.33      591.41    114.34 o
  -5   2  22        5.17        0.00      6.42 o
  -4   2  22     1752.85     1724.30    106.77 o
  -3   2  22      626.44      631.63     46.44 o
  -2   2  22     2304.74     2228.54     85.04 o
  -1   2  22      394.62      430.95     21.98 o
   0   2  22      401.65      417.10     21.70 o
   1   2  22      144.92      139.38     13.55 o
  -9   0  23     2354.64     1921.10    149.54 o
  -7   0  23     3276.77     3137.17    238.68 o
  -5   0  23       24.85       38.92     11.36 o
  -3   0  23     7409.04     7524.95    387.52 o
  -1   0  23      261.10      268.09     34.66 o
   1   0  23     2866.85     2761.69    153.01 o
  -9   1  23     6346.20     4894.60    204.11 o
  -8   1  23       53.11       44.64      9.31 o
  -7   1  23      627.33      553.59     25.82 o
  -6   1  23       80.65       71.04     12.90 o
  -5   1  23     9273.93     8181.05    342.98 o
  -4   1  23       63.21       49.60      8.84 o
  -3   1  23      495.69      541.66     27.60 o
  -2   1  23      244.39      260.46     18.73 o
  -1   1  23     5397.56     5692.15    240.15 o
   0   1  23      108.48      118.34     12.87 o
   1   1  23     2514.11     2318.42     89.70 o
   2   1  23       71.90       62.35     12.87 o
  -7   2  23     4805.78     4221.51    305.03 o
  -6   2  23      361.69      327.81     31.69 o
  -5   2  23       60.71       66.30     10.91 o
  -4   2  23      879.78      844.23     58.91 o
  -3   2  23     2061.97     1966.11     97.62 o
  -2   2  23      584.17      574.51     32.35 o
  -1   2  23      504.07      476.91     40.85 o
   0   2  23      398.68      344.48     32.54 o
  -8   0  24     6964.71     6075.27    442.69 o
  -6   0  24     3105.02     2579.24    187.62 o
  -4   0  24     2137.30     1884.13    103.85 o
  -2   0  24     3253.91     3144.94    167.37 o
   0   0  24      272.78      222.33     27.23 o
  -8   1  24      502.46      458.41     32.89 o
  -7   1  24        1.68        5.25      8.01 o
  -6   1  24     2495.69     2195.83     84.94 o
  -5   1  24      553.67      529.10     30.60 o
  -4   1  24     2263.52     1945.63     91.34 o
  -3   1  24        1.39        0.00      6.88 o
  -2   1  24      409.95      428.05     21.86 o
  -1   1  24      564.89      585.60     31.71 o
   0   1  24     1981.94     1890.85     74.84 o
   1   1  24       18.18        5.97     13.74 o
  -6   2  24     1607.80     1304.21     99.04 o
  -5   2  24        5.26        8.91      9.90 o
  -4   2  24     1504.98     1362.64    104.98 o
  -3   2  24      825.40      829.76     60.41 o
  -2   2  24     3819.67     3430.31    252.54 o
  -7   0  25     6289.90     4851.28    355.54 o
  -5   0  25      242.46      182.08     18.08 o
  -3   0  25     5386.61     4517.43    234.91 o
  -1   0  25     1218.25     1059.48     95.07 o
  -6   1  25      155.45      136.71     14.66 o
  -5   1  25     5303.13     4392.93    186.71 o
  -4   1  25       40.84       28.87      7.67 o
  -3   1  25      437.16      376.68     20.62 o
  -2   1  25       16.74       19.91      7.81 o
 
